# Supplementary material for: Assessing the impact of Arctic shipping routes on the global container shipping network’s connectivity
Source: Polar Geogr (Palm Beach). 2024 Sep 11;47(3):219–39. doi: 10.1080/1088937X.2024.2399775 (PMC11441395; doi:10.1080/1088937X.2024.2399775)
Supplement: Supplemental Material [file TPOG_A_2399775_SM7558.xlsx]

## Sheet: ports_details
Portname	UNLOCODE	Country	subregion	region	Latitude	Longitude
Abu Dhabi	AEAUH	United Arab Emirates	Middle East/Indian Subcontinent	Asia	24.5333	54.3833
Dubai, Port Rashid	AEDXB	United Arab Emirates	Middle East/Indian Subcontinent	Asia	25.2672	55.2708
Fujairah	AEFJR	United Arab Emirates	Middle East/Indian Subcontinent	Asia	25.1783	56.3603
Dubai, Jebel Ali	AEJEA	United Arab Emirates	Middle East/Indian Subcontinent	Asia	24.9958	55.0594
Khor Fakkan	AEKLF	United Arab Emirates	Middle East/Indian Subcontinent	Asia	25.3531	56.3647
Sharjah	AESHJ	United Arab Emirates	Middle East/Indian Subcontinent	Asia	25.3661	55.3783
St John's, Antigua	AGSJO	Antigua and Barbuda	East Coast of Central America/Caribbean/Northeast Coast of South America	Central America & Caribbean	17.1228	-61.8536
Blowing Point	AIBLP	Anguilla (UK)	East Coast of Central America/Caribbean/Northeast Coast of South America	Central America & Caribbean	18.1715	-63.093
Anguilla	AIRBY	Anguilla (UK)	East Coast of Central America/Caribbean/Northeast Coast of South America	Central America & Caribbean	18.1981	-63.0931
Anguilla	AIAXA	Anguilla (UK)	East Coast of Central America/Caribbean/Northeast Coast of South America	Central America & Caribbean	18.1981	-63.0931
Cabinda	AOCAB	Angola	West Africa	Africa	-5.5333	12.2
Luanda	AOLAD	Angola	West Africa	Africa	-8.8	13.25
Lobito	AOLOB	Angola	West Africa	Africa	-12.3333	13.5667
Malongo	AOMAL	Angola	West Africa	Africa	-5.4333	12.0833
Namibe	AOMSZ	Angola	West Africa	Africa	-15.2	12.15
Porto Amboim	AOPBN	Angola	West Coast of Central Africa	Africa	-10.7502	13.7354
Soyo	AOSOQ	Angola	West Africa	Africa	-6.3333	12.2333
Bahia Blanca	ARBHI	Argentina	East Coast of South America	South America	-38.7833	-62.2667
Buenos Aires	ARBUE	Argentina	East Coast of South America	South America	-34.6	-58.3667
Puerto Madryn	ARPMY	Argentina	East Coast of South America	South America	-42.7667	-65.0333
Ushuaia	ARUSH	Argentina	East Coast of South America	South America	-54.8167	-68.3
Zarate	ARZAE	Argentina	East Coast of South America	South America	-34.0833	-59.0333
Pago Pago	ASPPG	American Samoa	Oceania	Oceania	-14.2759	-170.685
Adelaide	AUADL	Australia	Oceania	Oceania	-34.7992	138.512
Bell Bay, TAS	AUBEL	Australia	Oceania	Oceania	-41.1369	146.86
Brisbane	AUBNE	Australia	Oceania	Oceania	-27.4667	153.033
Burnie, TAS	AUBWT	Australia	Oceania	Oceania	-41.05	145.95
Darwin	AUDRW	Australia	Oceania	Oceania	-12.4667	130.85
Esperance	AUEPR	Australia	Oceania	Oceania	-33.8667	121.9
Fremantle	AUFRE	Australia	Oceania	Oceania	-32.05	115.75
Geelong	AUGEX	Australia	Oceania	Oceania	-38.15	144.367
Gladstone	AUGLT	Australia	Oceania	Oceania	-23.85	151.25
Hobart, TAS	AUHBA	Australia	Oceania	Oceania	-42.8833	147.333
Launceston, TAS	AULST	Australia	Oceania	Oceania	-41.45	147.117
Melbourne	AUMEL	Australia	Oceania	Oceania	-37.8333	144.967
Mackay	AUMKY	Australia	Oceania	Oceania	-21.1167	149.217
Newcastle, AU	AUNTL	Australia	Oceania	Oceania	-32.9167	151.783
Port Kembla	AUPKL	Australia	Oceania	Oceania	-34.4833	150.917
Port Pirie	AUPPI	Australia	Oceania	Oceania	-33.1833	138.017
Port Alma	AUPTL	Australia	Oceania	Oceania	-23.6	150.867
Sydney	AUSYD	Australia	Oceania	Oceania	-33.8667	151.2
Townsville	AUTSV	Australia	Oceania	Oceania	-19.2667	146.817
Westernport (Hastings)	AUWEP	Australia	Oceania	Oceania	-38.35	145.233
Barcadera	AWBAR	Aruba	East Coast of Central America/Caribbean/Northeast Coast of South America	Central America & Caribbean	12.4803	-69.9977
Aruba	AWORJ	Aruba	East Coast of Central America/Caribbean/Northeast Coast of South America	Central America & Caribbean	12.52	-70.0419
Bridgetown	BBBGI	Barbados	East Coast of Central America/Caribbean/Northeast Coast of South America	Central America & Caribbean	13.1	-59.6333
Chittagong	BDCGP	Bangladesh	Middle East/Indian Subcontinent	Asia	22.3167	91.8167
Mongla	BDMGL	Bangladesh	Middle East/Indian Subcontinent	Asia	22.4667	89.5833
Antwerp	BEANR	Belgium	Europe / Mediterranean	Europe / Mediterranean	51.2333	4.4
Willebroek	BEWLB	Belgium	Europe / Mediterranean	Europe / Mediterranean	51.0718	4.36769
Zeebrugge	BEZEE	Belgium	Europe / Mediterranean	Europe / Mediterranean	51.3333	3.2
Varna	BGVAR	Bulgaria	Europe / Mediterranean	Europe / Mediterranean	43.1833	27.9667
Bahrain	BHBAH	Bahrain	Middle East/Indian Subcontinent	Asia	26.1986	50.6119
Cotonou	BJCOO	Benin	West Africa	Africa	6.35	2.4333
Hamilton	BMBDA	Bermuda	East Coast of North America	North America	32.3	-64.7833
King's Wharf	BMKWF	Bermuda	East Coast of North America	North America	32.3241	-64.8326
St Georges	BMSGE	Bermuda	East Coast of North America	North America	32.3802	-64.6766
Muara Port	BNMUA	Brunei	Southeast Asia	Asia	5.02631	115.074
St Eustatius	BQEUX	St Eustatius (Netherlands)	East Coast of Central America/Caribbean/Northeast Coast of South America	Central America & Caribbean	17.4925	-62.9982
Bonaire	BQKRA	Bonaire	East Coast of Central America/Caribbean/Northeast Coast of South America	Central America & Caribbean	12.1483	-68.2775
Saba	BQSAB	Saba (Netherlands)	East Coast of Central America/Caribbean/Northeast Coast of South America	Central America & Caribbean	17.6141	-63.2426
Belem	BRBEL	Brazil	East Coast of South America	South America	-1.45	-48.5
Breves	BRBVS	Brazil	East Coast of South America	South America	-1.68841	-50.4834
Cabedelo	BRCDO	Brazil	East Coast of South America	South America	-6.9667	-34.8333
Fortaleza	BRFOR	Brazil	East Coast of South America	South America	-3.7	-38.4833
Imbituba	BRIBB	Brazil	East Coast of South America	South America	-28.2833	-48.6833
Porto Itapoa	BRIOA	Brazil	East Coast of South America	South America	-26.1816	-48.5986
Ilheus	BRIOS	Brazil	East Coast of South America	South America	-14.7833	-39.0167
Itaqui (near Sao Luis)	BRIQI	Brazil	East Coast of South America	South America	-2.5833	-44.3667
Itacoatiara	BRITA	Brazil	East Coast of South America	South America	-3.15	-58.45
Itajai	BRITJ	Brazil	East Coast of South America	South America	-26.9167	-48.6333
Manaus	BRMAO	Brazil	East Coast of South America	South America	-3.1333	-60.0167
Macapa	BRMCP	Brazil	East Coast of South America	South America	0.0333	-51.05
Munguba	BRMGU	Brazil	East Coast of South America	South America	-0.9241	-52.428
Natal	BRNAT	Brazil	East Coast of South America	South America	-5.7833	-35.2
Navegantes	BRNVT	Brazil	East Coast of South America	South America	-26.8989	-48.6567
Portocel	BRPCL	Brazil	East Coast of South America	South America	-19.843	-40.05
Pecem (near Fortaleza)	BRPEC	Brazil	East Coast of South America	South America	-3.53889	-38.8022
Antonina	BRPFX	Brazil	East Coast of South America	South America	-25.4333	-48.7
Paranagua	BRPNG	Brazil	East Coast of South America	South America	-25.5	-48.5167
Porto Alegre	BRPOA	Brazil	East Coast of South America	South America	-30.0333	-51.2333
Recife	BRREC	Brazil	East Coast of South America	South America	-8.05	-34.8667
Rio Grande	BRRIG	Brazil	East Coast of South America	South America	-32.05	-52.0833
Rio de Janeiro	BRRIO	Brazil	East Coast of South America	South America	-22.8831	-43.1967
Sao Francisco do Sul	BRSFS	Brazil	East Coast of South America	South America	-26.25	-48.6333
Sao Luis	BRSLZ	Brazil	East Coast of South America	South America	-2.5333	-44.2833
Sepetiba	BRSPB	Brazil	East Coast of South America	South America	-22.9325	-43.8325
Salvador	BRSSA	Brazil	East Coast of South America	South America	-12.9667	-38.5167
Sao Sebastiao	BRSSO	Brazil	East Coast of South America	South America	-23.7955	-45.3952
Santos	BRSSZ	Brazil	East Coast of South America	South America	-23.95	-46.3
Santarem	BRSTM	Brazil	East Coast of South America	South America	-2.4167	-54.7167
Suape	BRSUA	Brazil	East Coast of South America	South America	-8.0667	-34.8833
Vila do Conde (near Belem)	BRVDC	Brazil	East Coast of South America	South America	-1.45167	-48.4856
Vitoria	BRVIX	Brazil	East Coast of South America	South America	-20.3167	-40.3333
Exuma	BSEXU	Bahamas	East Coast of Central America/Caribbean/Northeast Coast of South America	Central America & Caribbean	23.5247	-75.7731
Freeport	BSFPO	Bahamas	East Coast of Central America/Caribbean/Northeast Coast of South America	Central America & Caribbean	26.5167	-78.7833
George Town	BSGGT	Bahamas	East Coast of Central America/Caribbean/Northeast Coast of South America	Central America & Caribbean	23.5044	-75.7561
Eleuthera	BSGHB	Bahamas	East Coast of Central America/Caribbean/Northeast Coast of South America	Central America & Caribbean	24.9335	-76.2056
Alligator Bay	BSLGI	Bahamas	East Coast of Central America/Caribbean/Northeast Coast of South America	Central America & Caribbean	23.4469	-75.2292
Lucaya	BSLUC	Bahamas	East Coast of Central America/Caribbean/Northeast Coast of South America	Central America & Caribbean	26.514	-78.6438
Marsh Harbour, Gt Abaco	BSMHH	Bahamas	East Coast of Central America/Caribbean/Northeast Coast of South America	Central America & Caribbean	26.543	-77.051
Nassau	BSNAS	Bahamas	East Coast of Central America/Caribbean/Northeast Coast of South America	Central America & Caribbean	25.0833	-77.35
San Andros	BSSAQ	Bahamas	East Coast of Central America/Caribbean/Northeast Coast of South America	Central America & Caribbean	25.0539	25.0539
San Salvador Island	BSZSA	Bahamas	East Coast of Central America/Caribbean/Northeast Coast of South America	Central America & Caribbean	24.0776	-74.476
Big Creek	BZBGK	Belize	East Coast of Central America/Caribbean/Northeast Coast of South America	Central America & Caribbean	16.5167	-88.4
Belize City	BZBZE	Belize	East Coast of Central America/Caribbean/Northeast Coast of South America	Central America & Caribbean	17.476	-88.203
Chemainus BC	CACHM	Canada	West Coast of North America	North America	48.9333	-123.717
Crofton BC	CACRO	Canada	West Coast of North America	North America	48.8667	-123.633
Duncan Bay BC	CADCN	Canada	West Coast of North America	North America	50.0667	-125.283
Halifax	CAHAL	Canada	East Coast of North America	North America	44.65	-63.5833
Hamilton Ontario	CAHAM	Canada	East Coast of North America	North America	43.25	-79.85
Harmac BC	CAHMC	Canada	West Coast of North America	North America	49.1333	-123.85
Montreal	CAMTR	Canada	East Coast of North America	North America	45.5167	-73.55
New Westminster BC	CANWE	Canada	West Coast of North America	North America	49.2	-122.917
Argentia	CANWP	Canada	East Coast of North America	North America	47.3	-53.9833
Port Colborne Ontario	CAPCO	Canada	East Coast of North America	North America	42.8814	-79.2487
Port Mellon BC	CAPML	Canada	West Coast of North America	North America	49.5167	-123.483
Prince Rupert BC	CAPRR	Canada	West Coast of North America	North America	54.3167	-130.333
St Anthony Newfoundland	CASAT	Canada	East Coast of North America	North America	51.3667	-55.5833
Shelburne	CASBU	Canada	East Coast of North America	North America	43.75	-65.3167
Saint John, New Brunswick	CASJB	Canada	East Coast of North America	North America	45.2667	-66.05
St John's, Newfoundland	CASJF	Canada	East Coast of North America	North America	47.5667	-52.7
Sorel Quebec	CASOR	Canada	East Coast of North America	North America	46.0496	-73.1151
Squamish BC	CASQA	Canada	West Coast of North America	North America	49.6833	-123.167
Toronto, Ontario	CATOR	Canada	East Coast of North America	North America	43.6167	-79.3833
Three Rivers, Quebec	CATRR	Canada	East Coast of North America	North America	46.335	-72.539
Vancouver BC	CAVAN	Canada	West Coast of North America	North America	49.2833	-123.117
Valleyfield Quebec	CAVLF	Canada	East Coast of North America	North America	45.2232	-74.0888
Windsor	CAWND	Canada	East Coast of North America	North America	42.3167	-83.0333
Cocos Islands	CCCCK	Cocos Islands (Australia)	Southeast Asia	Asia	-12.1167	96.8936
Banana	CDBNW	Democratic Republic of Congo	West Africa	Africa	-6.0167	12.4
Boma	CDBOA	Democratic Republic of Congo	West Africa	Africa	-5.85	13.05
Matadi	CDMAT	Democratic Republic of Congo	West Africa	Africa	-5.8167	13.45
Pointe Noire	CGPNR	Republic of Congo	West Africa	Africa	-4.7833	11.8333
Abidjan	CIABJ	Ivory Coast	West Africa	Africa	5.25	-4.0167
San Pedro, Ivory Coast	CISPY	Ivory Coast	West Africa	Africa	4.7333	-6.6167
Antofagasta	CLANF	Chile	West Coast of South America	South America	-23.65	-70.4167
Arica	CLARI	Chile	West Coast of South America	South America	-18.4667	-70.3333
Coronel	CLCNL	Chile	West Coast of South America	South America	-37.0333	-73.1667
Chanaral	CLCNR	Chile	West Coast of South America	South America	-26.35	-70.65
Iquique	CLIQQ	Chile	West Coast of South America	South America	-20.2	-70.1667
Lirquen	CLLQN	Chile	West Coast of South America	South America	-36.7167	-72.9833
Mejillones	CLMJS	Chile	West Coast of South America	South America	-23.1	-70.4667
Punta Arenas	CLPUQ	Chile	West Coast of South America	South America	-53.1667	-70.9
San Antonio	CLSAI	Chile	West Coast of South America	South America	-33.5833	-71.6333
San Vicente	CLSVE	Chile	West Coast of South America	South America	-36.7333	-73.1667
Talcahuano	CLTAL	Chile	West Coast of South America	South America	-36.7	-73.1
Valparaiso	CLVAP	Chile	West Coast of South America	South America	-33.0333	-71.6167
Douala	CMDLA	Cameroon	West Africa	Africa	4.05	9.6833
Kribi	CMKBI	Cameroon	West Africa	Africa	2.9333	9.9
Bayuquan	CNBYQ	China	East Asia	Asia	40.2536	122.08
Changshu	CNCGS	China	East Asia	Asia	31.7661	120.946
Chiwan	CNCWN	China	East Asia	Asia	22.4667	113.867
Da Chan Bay	CNDCB	China	East Asia	Asia	22.5442	113.856
Dandong	CNDDG	China	East Asia	Asia	40.04	124.347
Dafeng	CNDFG	China	East Asia	Asia	33.2854	120.81
Dongjiakou	CNDJK	China	East Asia	Asia	35.5928	119.79
Dalian	CNDLC	China	East Asia	Asia	38.9336	121.651
Fangcheng	CNFAN	China	East Asia	Asia	21.75	108.35
Fuzhou	CNFOC	China	East Asia	Asia	26.0833	119.3
Fuqing	CNFQG	China	East Asia	Asia	26.0114	119.484
Gaolan	CNGON	China	East Asia	Asia	22.2337	113.584
Humen Port	CNHMN	China	East Asia	Asia	22.8441	113.642
Huangpu (Guangzhou)	CNHUA	China	East Asia	Asia	23.0833	113.417
Jingtang	CNJTG	China	East Asia	Asia	39.2009	119.015
Longkou	CNLKU	China	East Asia	Asia	37.646	120.312
Lianyungang	CNLYG	China	East Asia	Asia	34.7333	119.45
Mawan	CNMWN	China	East Asia	Asia	22.4892	113.869
Ningbo	CNNGB	China	East Asia	Asia	29.8667	121.555
Nanjing	CNNJI	China	East Asia	Asia	32.2125	118.812
Nansha	CNNSA	China	East Asia	Asia	22.6403	113.674
Nantong	CNNTG	China	East Asia	Asia	31.973	120.865
Qinzhou	CNQZH	China	East Asia	Asia	21.6832	108.647
Quanzhou	CNQZL	China	East Asia	Asia	24.8285	118.733
Rizhao	CNRZH	China	East Asia	Asia	35.3618	119.527
Shanghai	CNSHA	China	East Asia	Asia	31.2167	121.5
Shidao	CNSHD	China	East Asia	Asia	36.8907	122.449
Shekou	CNSHK	China	East Asia	Asia	22.4708	113.903
Qinhuangdao	CNSHP	China	East Asia	Asia	39.914	119.641
Shantou	CNSWA	China	East Asia	Asia	23.3547	116.706
Taicang	CNTAG	China	East Asia	Asia	24.2583	120.506
Qingdao	CNTAO	China	East Asia	Asia	36.0958	120.317
Xingang/Tianjin	CNTXG	China	East Asia	Asia	38.9825	117.741
Weihai	CNWEI	China	East Asia	Asia	37.476	122.181
Wenzhou CN	CNWZO	China	East Asia	Asia	21.04	109.115
Xiamen	CNXMN	China	East Asia	Asia	24.45	118.067
Xinsha (Guangzhou)	CNXNA	China	East Asia	Asia	23.1	113.233
Yangshan	CNYAN	China	East Asia	Asia	31.2219	121.489
Yangpu	CNYGP	China	East Asia	Asia	19.7492	109.19
Yingkou	CNYIK	China	East Asia	Asia	40.6833	122.233
Yantai	CNYNT	China	East Asia	Asia	37.55	121.45
Yantian	CNYTN	China	East Asia	Asia	22.5833	114.267
Zhanjiang	CNZHA	China	East Asia	Asia	21.2	110.4
Zhangjiagang	CNZJG	China	East Asia	Asia	31.9866	120.66
Zhapu Pt	CNZPU	China	East Asia	Asia	30.609	121.095
San Andres Island	COADZ	Colombia	East Coast of Central America/Caribbean/Northeast Coast of South America	Central America & Caribbean	12.578	-81.696
Barranquilla	COBAQ	Colombia	East Coast of Central America/Caribbean/Northeast Coast of South America	Central America & Caribbean	10.9667	-74.7667
Buenaventura	COBUN	Colombia	West Coast of South America	South America	3.9	-77.0833
Cartagena	COCTG	Colombia	East Coast of Central America/Caribbean/Northeast Coast of South America	Central America & Caribbean	10.4167	-75.5333
Leticia, Amazon	COLET	Colombia	East Coast of South America	South America	51.3126	0.1915
Puerto Bolivar	COPBO	Colombia	East Coast of Central America/Caribbean/Northeast Coast of South America	Central America & Caribbean	12.25	-71.9667
Santa Marta	COSMR	Colombia	East Coast of Central America/Caribbean/Northeast Coast of South America	Central America & Caribbean	11.25	-74.2167
Tolu	COTLU	Colombia	East Coast of Central America/Caribbean/Northeast Coast of South America	Central America & Caribbean	9.52028	-75.5864
Turbo	COTRB	Colombia	East Coast of Central America/Caribbean/Northeast Coast of South America	Central America & Caribbean	8.0667	-76.7333
Puerto Caldera	CRCAL	Costa Rica	West Coast of Central America	Central America & Caribbean	9.91436	-84.7205
Golfito	CRGLF	Costa Rica	West Coast of Central America	Central America & Caribbean	8.63581	-83.1657
Puerto Limon	CRLIO	Costa Rica	East Coast of Central America/Caribbean/Northeast Coast of South America	Central America & Caribbean	9.98866	-83.0224
Moin	CRMOB	Costa Rica	East Coast of Central America/Caribbean/Northeast Coast of South America	Central America & Caribbean	10.0056	-83.0783
Puntarenas	CRPAS	Costa Rica	West Coast of Central America	Central America & Caribbean	9.97061	-84.8306
Quepos	CRQPS	Costa Rica	West Coast of Central America	Central America & Caribbean	9.42616	-84.1689
Havana	CUHAV	Cuba	East Coast of Central America/Caribbean/Northeast Coast of South America	Central America & Caribbean	23.1325	-82.3419
Nicaro	CUICR	Cuba	East Coast of Central America/Caribbean/Northeast Coast of South America	Central America & Caribbean	20.7167	-75.55
Mariel	CUMAR	Cuba	East Coast of Central America/Caribbean/Northeast Coast of South America	Central America & Caribbean	22.9952	-82.7544
Moa	CUMOA	Cuba	East Coast of Central America/Caribbean/Northeast Coast of South America	Central America & Caribbean	20.6667	-74.9
Puerto Padre	CUPPA	Cuba	East Coast of Central America/Caribbean/Northeast Coast of South America	Central America & Caribbean	21.2833	-76.5333
Santiago de Cuba	CUSCU	Cuba	East Coast of Central America/Caribbean/Northeast Coast of South America	Central America & Caribbean	20.0167	-75.8333
Praia	CVRAI	Cape Verde	West Africa	Africa	14.9167	-23.5167
Sal, Cape Verde Is	CVSID	Cape Verde	West Africa	Africa	16.6666	-23
St Vincente	CVVXE	Cape Verde	West Africa	Africa	16.8875	-24.999
Willemstad	CWWIL	Curacao	East Coast of Central America/Caribbean/Northeast Coast of South America	Central America & Caribbean	12.1167	-68.9333
Christmas Island	CXXCH	Christmas Island (Australia)	Southeast Asia	Asia	-10.4845	105.635
Limassol	CYLMS	Cyprus	Europe / Mediterranean	Europe / Mediterranean	34.6667	33.05
Elbehafen	DEBRB	Germany	Europe / Mediterranean	Europe / Mediterranean	53.8883	9.1757
Bremen	DEBRE	Germany	Europe / Mediterranean	Europe / Mediterranean	53.1167	8.7167
Bremerhaven	DEBRV	Germany	Europe / Mediterranean	Europe / Mediterranean	53.55	8.5833
Cuxhaven	DECUX	Germany	Europe / Mediterranean	Europe / Mediterranean	53.864	8.70865
Emden	DEEME	Germany	Europe / Mediterranean	Europe / Mediterranean	53.3667	7.2167
Hamburg	DEHAM	Germany	Europe / Mediterranean	Europe / Mediterranean	53.55	9.9667
Kiel	DEKEL	Germany	Europe / Mediterranean	Europe / Mediterranean	54.3355	10.155
Lubeck	DELBC	Germany	Europe / Mediterranean	Europe / Mediterranean	53.89	10.746
Rostock	DERSK	Germany	Europe / Mediterranean	Europe / Mediterranean	54.1451	12.1006
Wismar	DEWIS	Germany	Europe / Mediterranean	Europe / Mediterranean	53.903	11.4562
Wilhelmshaven	DEWVN	Germany	Europe / Mediterranean	Europe / Mediterranean	53.5615	8.1235
Djibouti	DJJIB	Djibouti	East Africa	Africa	11.6	43.1333
Aalborg	DKAAL	Denmark	Europe / Mediterranean	Europe / Mediterranean	57.0695	9.986
Aarhus	DKAAR	Denmark	Europe / Mediterranean	Europe / Mediterranean	56.15	10.2167
Copenhagen	DKCPH	Denmark	Europe / Mediterranean	Europe / Mediterranean	55.6961	12.6133
Esbjerg	DKEBJ	Denmark	Europe / Mediterranean	Europe / Mediterranean	55.4667	8.45
Fredericia	DKFRC	Denmark	Europe / Mediterranean	Europe / Mediterranean	55.5565	9.748
Kalundborg	DKKAL	Denmark	Europe / Mediterranean	Europe / Mediterranean	55.6705	11.0885
Roseau	DMRSU	Dominica	East Coast of Central America/Caribbean/Northeast Coast of South America	Central America & Caribbean	15.2833	-61.4
Boca Chica	DOBCC	Dominican Republic	East Coast of Central America/Caribbean/Northeast Coast of South America	Central America & Caribbean	18.4422	-69.6294
Catalina Island	DOCAI	Dominican Republic	East Coast of Central America/Caribbean/Northeast Coast of South America	Central America & Caribbean	18.356	-69.0217
Caucedo	DOCAU	Dominican Republic	East Coast of Central America/Caribbean/Northeast Coast of South America	Central America & Caribbean	18.4261	-69.6314
Rio Haina	DOHAI	Dominican Republic	East Coast of Central America/Caribbean/Northeast Coast of South America	Central America & Caribbean	18.4203	-70.0189
La Romana	DOLRM	Dominican Republic	East Coast of Central America/Caribbean/Northeast Coast of South America	Central America & Caribbean	18.4167	-68.9667
Manzanillo, Dom Rep	DOMAN	Dominican Republic	East Coast of Central America/Caribbean/Northeast Coast of South America	Central America & Caribbean	19.7072	-71.7431
Puerto Plata	DOPOP	Dominican Republic	East Coast of Central America/Caribbean/Northeast Coast of South America	Central America & Caribbean	19.8	-70.7
Santo Domingo	DOSDQ	Dominican Republic	East Coast of Central America/Caribbean/Northeast Coast of South America	Central America & Caribbean	18.4667	-69.8833
Arzew Algeria	DZAZW	Algeria	North Africa	Africa	35.8484	-0.302166
Djen	DZDJE	Algeria	North Africa	Africa	36.825	5.891
Mostaganem	DZMOS	Algeria	Europe / Mediterranean	Europe / Mediterranean	35.9333	0.0833
Oran	DZORN	Algeria	Europe / Mediterranean	Europe / Mediterranean	35.7	-0.6333
Esmeraldas	ECESM	Ecuador	West Coast of South America	South America	1	-79.65
Guayaquil	ECGYE	Ecuador	West Coast of South America	South America	-2.2	-79.8833
Manta	ECMEC	Ecuador	West Coast of South America	South America	-0.95	-80.7167
Puerto Bolivar EC	ECPBO	Ecuador	West Coast of South America	South America	-3.25488	-79.9996
Sillamae	EESLM	Estonia	Europe / Mediterranean	Europe / Mediterranean	59.416	27.7295
Tallinn Estonia	EETLL	Estonia	Europe / Mediterranean	Europe / Mediterranean	59.46	24.695
Al Adabiyah	EGADA	Egypt	Middle East/Indian Subcontinent	Asia	29.8667	32.4667
Alexandria	EGALY	Egypt	Europe / Mediterranean	Europe / Mediterranean	31.1831	29.8667
Damietta	EGDAM	Egypt	Europe / Mediterranean	Europe / Mediterranean	31.4833	31.75
El Dekheila	EGEDK	Egypt	Europe / Mediterranean	Europe / Mediterranean	31.1417	29.7989
Port Said	EGPSD	Egypt	Europe / Mediterranean	Europe / Mediterranean	31.2533	32.3094
Sokhna	EGSOK	Egypt	Middle East/Indian Subcontinent	Asia	29.6478	32.3564
Massawa	ERMSW	Eritrea	East Africa	Africa	15.6084	39.4631
Arrecife	ESACE	Canary Islands (Spain)	West Africa	Africa	28.9639	-13.5356
Malaga	ESAGP	Spain	Europe / Mediterranean	Europe / Mediterranean	36.7167	-4.4167
Alicante	ESALC	Spain	Europe / Mediterranean	Europe / Mediterranean	38.3333	-0.4833
Algeciras	ESALG	Spain	Europe / Mediterranean	Europe / Mediterranean	36.1333	-5.4333
Aviles	ESAVS	Spain	Europe / Mediterranean	Europe / Mediterranean	43.6	-5.9333
Barcelona	ESBCN	Spain	Europe / Mediterranean	Europe / Mediterranean	41.35	2.1667
Bilbao	ESBIO	Spain	Europe / Mediterranean	Europe / Mediterranean	43.2667	-2.95
Cadiz	ESCAD	Spain	Europe / Mediterranean	Europe / Mediterranean	36.5333	-6.3
Cartagena, Spain	ESCAR	Spain	Europe / Mediterranean	Europe / Mediterranean	37.5833	-0.9833
Castellon	ESCAS	Spain	Europe / Mediterranean	Europe / Mediterranean	39.9714	0.018611
Ceuta	ESCEU	Spain/N Af	Europe / Mediterranean	Europe / Mediterranean	35.9	-5.3167
Ferrol	ESFRO	Canary Islands (Spain)	West Africa	Africa	43.4806	-8.23521
Puerto del Rosario	ESFUE	Canary Islands (Spain)	West Africa	Africa	28.4833	-13.85
Gijon	ESGIJ	Spain	Europe / Mediterranean	Europe / Mediterranean	43.55	-5.6667
Huelva	ESHUV	Spain	Europe / Mediterranean	Europe / Mediterranean	37.25	-6.95
La Coruna	ESLCG	Spain	Europe / Mediterranean	Europe / Mediterranean	43.3667	-8.4
Almeria	ESLEI	Spain	Europe / Mediterranean	Europe / Mediterranean	36.8334	-2.46657
Las Palmas, Can Is	ESLPA	Canary Islands (Spain)	West Africa	Africa	28.15	-15.4167
La Palma, Can Is	ESLPL	Canary Islands (Spain)	West Africa	Africa	28.6758	-17.7667
Melilla	ESMLN	Spain/N Af	Europe / Mediterranean	Europe / Mediterranean	35.3	-2.9333
Motril	ESMOT	Spain	Europe / Mediterranean	Europe / Mediterranean	36.75	-3.5167
Marin	ESMPG	Spain	Europe / Mediterranean	Europe / Mediterranean	42.4	-8.7
Palamos	ESPAL	Spain	Europe / Mediterranean	Europe / Mediterranean	41.8333	3.1167
Rota	ESROT	Spain	Europe / Mediterranean	Europe / Mediterranean	36.6178	-6.33275
Sagunto	ESSAG	Spain	Europe / Mediterranean	Europe / Mediterranean	39.65	-0.2167
Tenerife	ESSCT	Canary Islands (Spain)	West Africa	Africa	28.4667	-16.2333
Santander	ESSDR	Spain	Europe / Mediterranean	Europe / Mediterranean	43.4667	-3.7833
Santa Cruz de la Palma	ESSPC	Canary Islands (Spain)	West Africa	Africa	28.6758	-17.7667
Seville	ESSVQ	Spain	Europe / Mediterranean	Europe / Mediterranean	37.3833	-6
Tarragona	ESTAR	Spain	Europe / Mediterranean	Europe / Mediterranean	41.1	1.2333
Vigo	ESVGO	Spain	Europe / Mediterranean	Europe / Mediterranean	42.2333	-8.7167
Vilagarcia	ESVIL	Spain	Europe / Mediterranean	Europe / Mediterranean	42.596	-8.7817
Valencia	ESVLC	Spain	Europe / Mediterranean	Europe / Mediterranean	39.45	-0.3167
Helsinki	FIHEL	Finland	Europe / Mediterranean	Europe / Mediterranean	60.1685	24.9445
Kemi Finland	FIKEM	Finland	Europe / Mediterranean	Europe / Mediterranean	65.73	24.556
Kokkola	FIKOK	Finland	Europe / Mediterranean	Europe / Mediterranean	63.8506	23.0308
Kotka	FIKTK	Finland	Europe / Mediterranean	Europe / Mediterranean	60.4667	26.9667
Oulu Finland	FIOUL	Finland	Europe / Mediterranean	Europe / Mediterranean	65.0145	25.4315
Raahe Finland	FIRAA	Finland	Europe / Mediterranean	Europe / Mediterranean	64.6597	24.4009
Rauma Finland	FIRAU	Finland	Europe / Mediterranean	Europe / Mediterranean	61.1235	21.453
Tornio Finland	FITOR	Finland	Europe / Mediterranean	Europe / Mediterranean	65.8436	24.1551
Lautoka	FJLTK	Fiji	Oceania	Oceania	-17.6	177.433
Suva	FJSUV	Fiji	Oceania	Oceania	-18.1333	178.417
Savusavu	FJSVU	Fiji	Oceania	Oceania	-16.7667	179.333
Kosrae	FMKSA	Micronesia	Oceania	Oceania	5.35029	162.957
Pohnpei	FMPNI	Micronesia	Oceania	Oceania	6.9833	158.2
Chuuk (Truk)	FMTKK	Micronesia	Oceania	Oceania	7.44555	151.84
Yap	FMYAP	Micronesia	Oceania	Oceania	9.51511	138.126
Runavik Faroe Islands	FORVK	Islas Feroe	North Europe	Europe / Mediterranean	62.1174	-6.7265
Thorshavn	FOTHO	Islas Feroe	North Europe	Europe / Mediterranean	62.0022	-6.76863
Tvoroyri	FOTVO	Islas Feroe	North Europe	Europe / Mediterranean	61.5533	-6.82132
Vagur	FOVAG	Islas Feroe	North Europe	Europe / Mediterranean	61.4695	-6.807
Brest	FRBES	France	Europe / Mediterranean	Europe / Mediterranean	48.3756	-4.50761
Boulogne	FRBOL	France	Europe / Mediterranean	Europe / Mediterranean	50.7333	1.6
Caen	FRCFR	France	Europe / Mediterranean	Europe / Mediterranean	49.1833	-0.35
Dunkirk	FRDKK	France	Europe / Mediterranean	Europe / Mediterranean	51.0217	2.17333
Marseilles-Fos (Fos)	FRFOS	France	Europe / Mediterranean	Europe / Mediterranean	43.3167	5.3667
Honfleur	FRHON	France	Europe / Mediterranean	Europe / Mediterranean	49.4167	0.2167
Le Havre	FRLEH	France	Europe / Mediterranean	Europe / Mediterranean	49.4833	0.1167
La Pallice	FRLPE	France	Europe / Mediterranean	Europe / Mediterranean	46.1667	-1.2167
La Rochelle	FRLRH	France	Europe / Mediterranean	Europe / Mediterranean	46.15	-1.15
Le Verdon	FRLVE	France	Europe / Mediterranean	Europe / Mediterranean	45.55	-1.05
Marseilles-Fos (Marseilles)	FRMRS	France	Europe / Mediterranean	Europe / Mediterranean	43.3167	5.3667
Montoir	FRMTX	France	Europe / Mediterranean	Europe / Mediterranean	47.3331	2.13306
Sete	FRSET	France	Europe / Mediterranean	Europe / Mediterranean	43.4	3.7
Rouen	FRURO	France	Europe / Mediterranean	Europe / Mediterranean	49.45	1.1
Libreville	GALBV	Gabon	West Africa	Africa	0.3833	9.45
Mayoumba	GAMYB	Gabon	West Africa	Africa	-3.42579	10.656
Owendo	GAOWE	Gabon	West Africa	Africa	0.2833	9.5
Port Gentil	GAPOG	Gabon	West Africa	Africa	-0.2	8.8
Aberdeen	GBABD	United Kingdom	Europe / Mediterranean	Europe / Mediterranean	57.15	-2.0833
Bristol	GBBRS	United Kingdom	Europe / Mediterranean	Europe / Mediterranean	51.4667	-2.5333
Cardiff	GBCDF	United Kingdom	Europe / Mediterranean	Europe / Mediterranean	51.4628	-3.15722
Dover	GBDVR	United Kingdom	Europe / Mediterranean	Europe / Mediterranean	51.1208	1.32528
Felixstowe	GBFXT	United Kingdom	Europe / Mediterranean	Europe / Mediterranean	51.95	1.3167
Grangemouth	GBGRG	United Kingdom	Europe / Mediterranean	Europe / Mediterranean	56.0285	-3.705
Greenock	GBGRK	United Kingdom	Europe / Mediterranean	Europe / Mediterranean	55.95	-4.75
Harwich	GBHRW	United Kingdom	Europe / Mediterranean	Europe / Mediterranean	51.95	1.2833
Hull	GBHUL	United Kingdom	Europe / Mediterranean	Europe / Mediterranean	53.75	-0.2833
Immingham	GBIMM	United Kingdom	Europe / Mediterranean	Europe / Mediterranean	53.6167	-0.2
Ipswich	GBIPS	United Kingdom	Europe / Mediterranean	Europe / Mediterranean	52.05	1.1667
Killingholme	GBKIL	United Kingdom	Europe / Mediterranean	Europe / Mediterranean	53.6632	-0.244066
London Gateway	GBLGP	United Kingdom	North Europe	Europe / Mediterranean	51.5062	0.499701
Liverpool	GBLIV	United Kingdom	Europe / Mediterranean	Europe / Mediterranean	53.4167	-3
Manchester	GBMNC	United Kingdom	Europe / Mediterranean	Europe / Mediterranean	53.4833	-2.31667
Montrose	GBMON	United Kingdom	Europe / Mediterranean	Europe / Mediterranean	56.7167	-2.4667
Newcastle UK	GBNCL	United Kingdom	Europe / Mediterranean	Europe / Mediterranean	54.9667	-1.5833
Northfleet	GBNFT	United Kingdom	Europe / Mediterranean	Europe / Mediterranean	51.4463	0.342361
Newhaven	GBNHV	United Kingdom	Europe / Mediterranean	Europe / Mediterranean	50.7833	0.05
Portsmouth	GBPME	United Kingdom	Europe / Mediterranean	Europe / Mediterranean	50.8075	-1.1
Scrabster	GBSCR	United Kingdom	Europe / Mediterranean	Europe / Mediterranean	58.6106	-3.54361
Sheerness	GBSHS	United Kingdom	Europe / Mediterranean	Europe / Mediterranean	51.45	0.75
Southampton	GBSOU	United Kingdom	Europe / Mediterranean	Europe / Mediterranean	50.9	-1.4
Teesport	GBTEE	United Kingdom	Europe / Mediterranean	Europe / Mediterranean	54.6	-1.1667
Thamesport	GBTHP	United Kingdom	Europe / Mediterranean	Europe / Mediterranean	51.4333	0.7
Tilbury	GBTIL	United Kingdom	Europe / Mediterranean	Europe / Mediterranean	51.45	0.35
St George's	GDSTG	Grenada	East Coast of Central America/Caribbean/Northeast Coast of South America	Central America & Caribbean	12.05	-61.75
Degrad des Cannes	GFDDC	French Guiana	East Coast of Central America/Caribbean/Northeast Coast of South America	Central America & Caribbean	4.85306	-52.275
Tema	GHTEM	Ghana	West Africa	Africa	5.6167	0.0167
Takoradi	GHTKD	Ghana	West Africa	Africa	4.8833	-1.7333
Gibraltar	GIGIB	Spain	Europe / Mediterranean	Europe / Mediterranean	36.1333	-5.35
Nuuk	GLGOH	Greenland	East Coast of North America	North America	64.1735	-51.7211
Aasiaat	GLJEG	Greenland	East Coast of North America	North America	68.7	-52.8833
Sisimiut	GLJHS	Greenland	East Coast of North America	North America	66.9415	-53.6685
Narsaq	GLJNS	Greenland	East Coast of North America	North America	60.9076	-46.0446
Banjul	GMBJL	Gambia	West Africa	Africa	13.45	-16.5667
Conakry	GNCKY	Guinea	West Africa	Africa	9.5167	-13.7167
Basse Terre	GPBBR	Guadeloupe	East Coast of Central America/Caribbean/Northeast Coast of South America	Central America & Caribbean	16	-61.7333
Gustavia	GPGUS	St Barthelemy (France)	East Coast of Central America/Caribbean/Northeast Coast of South America	Central America & Caribbean	17.8963	-62.8499
Les Saintes Is	GPLSS	Guadeloupe	East Coast of Central America/Caribbean/Northeast Coast of South America	Central America & Caribbean	15.8539	-61.6162
St Martin Is, Guadeloupe	GPMSB	St Martin (France)	East Coast of Central America/Caribbean/Northeast Coast of South America	Central America & Caribbean	18.0831	-63.0849
Pointe-a-Pitre	GPPTP	Guadeloupe	East Coast of Central America/Caribbean/Northeast Coast of South America	Central America & Caribbean	16.2339	-61.5414
St Barthelemy	GPSBH	St Barthelemy (France)	East Coast of Central America/Caribbean/Northeast Coast of South America	Central America & Caribbean	17.9	62.8333
Bata	GQBSG	Equatorial Guinea	West Africa	Africa	1.8667	9.7667
Luba	GQLUB	Equatorial Guinea	West Africa	Africa	3.5	8.5667
Malabo	GQSSG	Equatorial Guinea	West Africa	Africa	3.75	8.7833
Aegion Greece	GRAIY	Greece	Europe / Mediterranean	Europe / Mediterranean	38.25	22.0833
Piraeus	GRPIR	Greece	Europe / Mediterranean	Europe / Mediterranean	37.9411	23.6339
Thessaloniki	GRSKG	Greece	Europe / Mediterranean	Europe / Mediterranean	40.6333	22.9333
Puerto Barrios	GTPBR	Guatemala	East Coast of Central America/Caribbean/Northeast Coast of South America	Central America & Caribbean	15.7345	-88.6068
Puerto Quetzal	GTPRQ	Guatemala	West Coast of Central America	Central America & Caribbean	13.9239	-90.7874
Santo Tomas de Castilla	GTSTC	Guatemala	East Coast of Central America/Caribbean/Northeast Coast of South America	Central America & Caribbean	15.6947	-88.6164
Guam	GUGUM	Guam (U.S.)	Oceania	Oceania	13.4428	144.658
Bissau	GWOXB	Guinea	West Africa	Africa	11.8667	-15.6333
Georgetown, Guyana	GYGEO	Guyana	East Coast of Central America/Caribbean/Northeast Coast of South America	Central America & Caribbean	6.8333	-58.1667
Hong Kong	HKHKG	China	East Asia	Asia	22.2667	114.2
Puerto Castilla	HNPCA	Honduras	East Coast of Central America/Caribbean/Northeast Coast of South America	Central America & Caribbean	16.0041	-85.9693
Puerto Cortes	HNPCR	Honduras	East Coast of Central America/Caribbean/Northeast Coast of South America	Central America & Caribbean	15.8423	-87.9469
Roatan	HNRTB	Honduras	East Coast of Central America/Caribbean/Northeast Coast of South America	Central America & Caribbean	16.3133	-86.5445
Puerto San Lorenzo	HNSLO	Honduras	East Coast of Central America/Caribbean/Northeast Coast of South America	Central America & Caribbean	13.4	-87.425
Rijeka	HRRJK	Croatia	Europe / Mediterranean	Europe / Mediterranean	45.3275	14.4256
Split	HRSPU	Croatia	Europe / Mediterranean	Europe / Mediterranean	43.5017	16.4393
Cap-Haitien	HTCAP	Haiti	East Coast of Central America/Caribbean/Northeast Coast of South America	Central America & Caribbean	19.7667	-72.2
Port Lafito	HTLFF	Haiti	East Coast of Central America/Caribbean/Northeast Coast of South America	Central America & Caribbean	18.6949	-72.3626
Port-au-Prince	HTPAP	Haiti	East Coast of Central America/Caribbean/Northeast Coast of South America	Central America & Caribbean	18.5658	-72.3433
Banjarmasin	IDBDJ	Indonesia	Southeast Asia	Asia	-3.32194	114.558
Benete Bay	IDBEN	Indonesia	Southeast Asia	Asia	-8.9	116.75
Bitung Sulawesi	IDBIT	Indonesia	Southeast Asia	Asia	1.4333	125.183
Belawan	IDBLW	Indonesia	Southeast Asia	Asia	3.7833	98.6833
Jakarta, Java	IDJKT	Indonesia	Southeast Asia	Asia	-6.10556	106.861
Makassar	IDMAK	Indonesia	Southeast Asia	Asia	-5.1235	119.418
Mangkajang, Borneo	IDMKJ	Indonesia	Southeast Asia	Asia	2.0078	117.744
Padang	IDPDG	Indonesia	Southeast Asia	Asia	-4.5833	103.133
Panjang	IDPJG	Indonesia	Southeast Asia	Asia	-5.4667	105.317
Palembang	IDPLM	Indonesia	Southeast Asia	Asia	-2.9833	104.767
Sungai Pakning	IDSEQ	Indonesia	Southeast Asia	Asia	1.35	102.167
Semarang, Java	IDSRG	Indonesia	Southeast Asia	Asia	-6.95	110.417
Surabaya, Java	IDSUB	Indonesia	Southeast Asia	Asia	-7.2	112.733
Tarahan	IDTRH	Indonesia	Southeast Asia	Asia	-5.51563	105.344
Belfast	IEBEF	Ireland	Europe / Mediterranean	Europe / Mediterranean	54.6174	-5.90607
Dublin	IEDUB	Ireland	Europe / Mediterranean	Europe / Mediterranean	53.35	-6.25
Foynes	IEFOV	Ireland	Europe / Mediterranean	Europe / Mediterranean	52.6167	-9.1167
Cork	IEORK	Ireland	Europe / Mediterranean	Europe / Mediterranean	51.85	-8.2667
Waterford Eire	IEWAT	Ireland	Europe / Mediterranean	Europe / Mediterranean	52.2624	-7.11459
Ashdod	ILASH	Israel	Europe / Mediterranean	Europe / Mediterranean	31.8167	34.65
Haifa	ILHFA	Israel	Europe / Mediterranean	Europe / Mediterranean	32.8167	35
Mumbai (Old Port)	INBOM	India	Middle East/Indian Subcontinent	Asia	18.9419	72.8853
Kolkata	INCCU	India	Middle East/Indian Subcontinent	Asia	22.5369	88.3064
Cochin	INCOK	India	Middle East/Indian Subcontinent	Asia	9.9667	76.2333
Haldia	INHAL	India	Middle East/Indian Subcontinent	Asia	22.0369	88.0983
Hazira	INHZA	India	Middle East/Indian Subcontinent	Asia	21.1076	72.6512
Kandla	INIXY	India	Middle East/Indian Subcontinent	Asia	23	70.2167
Jamnagar	INJGA	India	Middle East/Indian Subcontinent	Asia	22.5833	69.8
Kakinada	INKAK	India	Middle East/Indian Subcontinent	Asia	16.9313	82.3058
Kattupalli	INKAT	India	Middle East/Indian Subcontinent	Asia	13.3068	80.3485
Krishnapatnum	INKRI	India	Middle East/Indian Subcontinent	Asia	14.249	80.13
Chennai/Madras	INMAA	India	Middle East/Indian Subcontinent	Asia	13.1111	80.3008
Mundra	INMUN	India	Middle East/Indian Subcontinent	Asia	22.7369	69.7081
Mumbai (Nhava Sheva)	INNSA	India	Middle East/Indian Subcontinent	Asia	18.9517	72.9497
Pipavav	INPAV	India	Middle East/Indian Subcontinent	Asia	20.9189	71.5042
Paradip	INPRT	India	Middle East/Indian Subcontinent	Asia	20.2667	86.6833
Sika	INSIK	India	Middle East/Indian Subcontinent	Asia	22.4656	69.843
Tuticorin	INTUT	India	Middle East/Indian Subcontinent	Asia	8.8	78.1667
Vishakhapatnam	INVTZ	India	Middle East/Indian Subcontinent	Asia	17.6833	83.3
Umm Qasr	IQUQR	Iraq	Middle East/Indian Subcontinent	Asia	30.0167	47.95
Bandar Assaluyeh	IRASA	Iran	Middle East/Indian Subcontinent	Asia	27.6667	52.35
Bandar Khomeini	IRBKM	Iran	Middle East/Indian Subcontinent	Asia	30.4333	49.0833
Bandar Abbas	IRBND	Iran	Middle East/Indian Subcontinent	Asia	27.1408	56.2067
Chabahar	IRZBR	Iran	Middle East/Indian Subcontinent	Asia	25.3136	60.6157
Akureyri Iceland	ISAKU	Iceland	Europe / Mediterranean	Europe / Mediterranean	65.6935	-18.0905
Grundartangi	ISGRT	Iceland	Europe / Mediterranean	Europe / Mediterranean	64.3585	-21.7762
Helguvik	ISHEL	Iceland	Europe / Mediterranean	Europe / Mediterranean	64.023	-22.5569
Isafjordur Iceland	ISISA	Iceland	Europe / Mediterranean	Europe / Mediterranean	66.0693	-23.1267
Njardvik	ISNJA	Iceland	Europe / Mediterranean	Europe / Mediterranean	63.9861	-22.5369
Reykjavik	ISREY	Iceland	Europe / Mediterranean	Europe / Mediterranean	64.15	-21.9333
Reydarfjordur Iceland	ISRFJ	Iceland	Europe / Mediterranean	Europe / Mediterranean	65.0306	-14.2227
Vestmannaeyjar Iceland	ISVES	Iceland	Europe / Mediterranean	Europe / Mediterranean	63.4439	-20.2734
Cagliari	ITCAG	Italy	Europe / Mediterranean	Europe / Mediterranean	39.2167	9.1167
Civitavecchia	ITCVV	Italy	Europe / Mediterranean	Europe / Mediterranean	42.1	11.7833
Gioia Tauro	ITGIT	Italy	Europe / Mediterranean	Europe / Mediterranean	38.45	15.9
Genoa	ITGOA	Italy	Europe / Mediterranean	Europe / Mediterranean	44.4047	8.91639
Leghorn	ITLIV	Italy	Europe / Mediterranean	Europe / Mediterranean	43.5558	10.3031
Marina di Carrara	ITMDC	Italy	Europe / Mediterranean	Europe / Mediterranean	44.0322	10.0406
Monfalcone	ITMNF	Italy	Europe / Mediterranean	Europe / Mediterranean	45.7833	13.55
Naples	ITNAP	Italy	Europe / Mediterranean	Europe / Mediterranean	40.8367	14.2742
Ravenna	ITRAN	Italy	Europe / Mediterranean	Europe / Mediterranean	44.4622	12.2506
Salerno	ITSAL	Italy	Europe / Mediterranean	Europe / Mediterranean	40.6667	14.75
La Spezia	ITSPE	Italy	Europe / Mediterranean	Europe / Mediterranean	44.1	9.8333
Savona	ITSVN	Italy	Europe / Mediterranean	Europe / Mediterranean	44.3167	8.5
Taranto	ITTAR	Italy	Europe / Mediterranean	Europe / Mediterranean	40.4333	17.2
Trieste	ITTRS	Italy	Europe / Mediterranean	Europe / Mediterranean	45.65	13.7667
Venice	ITVCE	Italy	Europe / Mediterranean	Europe / Mediterranean	45.4475	12.2831
Vado Ligure	ITVDL	Italy	Europe / Mediterranean	Europe / Mediterranean	44.2697	8.44806
Falmouth	JMFMH	Jamaica	East Coast of Central America/Caribbean/Northeast Coast of South America	Central America & Caribbean	18.4936	-77.6489
Kingston	JMKIN	Jamaica	East Coast of Central America/Caribbean/Northeast Coast of South America	Central America & Caribbean	17.9667	-76.7833
Montego Bay	JMMBJ	Jamaica	East Coast of Central America/Caribbean/Northeast Coast of South America	Central America & Caribbean	18.4667	-77.9333
Ocho Rios	JMOCJ	Jamaica	East Coast of Central America/Caribbean/Northeast Coast of South America	Central America & Caribbean	18.4115	-77.1102
Aqaba	JOAQJ	Jordan	Middle East/Indian Subcontinent	Asia	29.5183	34.9978
Akita (N Coast)	JPAXT	Japan	East Asia	Asia	39.75	140.067
Chiba	JPCHB	Japan	East Asia	Asia	35.5833	140.033
Shimonoseki (Chofu)	JPCHF	Japan	East Asia	Asia	33.95	130.933
Etajima	JPETA	Japan	East Asia	Asia	34.2336	132.447
Fukuyama	JPFKY	Japan	East Asia	Asia	34.4667	133.433
Hibiki	JPHBK	Japan	East Asia	Asia	34.226	132.548
Hachinohe	JPHHE	Japan	East Asia	Asia	40.5333	141.55
Higashiharima	JPHHR	Japan	East Asia	Asia	34.7131	134.832
Hitachinaka	JPHIC	Japan	East Asia	Asia	36.4253	140.621
Hiroshima	JPHIJ	Japan	East Asia	Asia	34.35	132.467
Hakodate	JPHKD	Japan	East Asia	Asia	41.7878	140.714
Hakata	JPHKT	Japan	East Asia	Asia	33.6	130.4
Hososhima	JPHSM	Japan	East Asia	Asia	32.4167	131.667
Hitachi	JPHTC	Japan	East Asia	Asia	36.5	140.633
Imabari (Shikoku)	JPIMB	Japan	East Asia	Asia	34.0667	133
Imari	JPIMI	Japan	East Asia	Asia	33.2833	129.883
Ishigaki Is	JPISG	Japan	East Asia	Asia	24.3333	124.167
Ishikari	JPISI	Japan	East Asia	Asia	43.203	141.289
Iwakuni	JPIWK	Japan	East Asia	Asia	34.1769	132.236
Iyomishima (Shikoku)	JPIYM	Japan	East Asia	Asia	34.0036	133.552
Niigata (N Coast)	JPKIJ	Japan	East Asia	Asia	37.9167	139.05
Kamaishi	JPKIS	Japan	East Asia	Asia	39.2553	141.906
Kanda	JPKND	Japan	East Asia	Asia	33.7833	130.983
Kanazawa (N Coast)	JPKNZ	Japan	East Asia	Asia	36.6167	136.6
Kokura	JPKOK	Japan	East Asia	Asia	33.8833	130.883
Kushiro	JPKUH	Japan	East Asia	Asia	42.9873	144.361
Kawasaki	JPKWS	Japan	East Asia	Asia	35.5	139.767
Maizuru	JPMAI	Japan	East Asia	Asia	35.5167	135.333
Miike	JPMII	Japan	East Asia	Asia	33	130.417
Mizushima	JPMIZ	Japan	East Asia	Asia	34.5	133.733
Moji	JPMOJ	Japan	East Asia	Asia	33.95	130.967
Muroran Hokkaido	JPMUR	Japan	East Asia	Asia	42.3428	140.969
Matsuyama (Shikoku)	JPMYJ	Japan	East Asia	Asia	33.8667	132.717
Naha (Okinawa Is)	JPNAH	Japan	East Asia	Asia	26.2167	127.683
Nakanoseki	JPNAN	Japan	East Asia	Asia	34	131.533
Naoetsu	JPNAO	Japan	East Asia	Asia	37.193	138.251
Nagoya	JPNGO	Japan	East Asia	Asia	35.045	136.848
Nagasaki	JPNGS	Japan	East Asia	Asia	32.75	129.883
Oita	JPOIT	Japan	East Asia	Asia	33.25	131.583
Omaezaki	JPOMZ	Japan	East Asia	Asia	34.6	138.217
Onahama	JPONA	Japan	East Asia	Asia	36.929	140.887
Osaka	JPOSA	Japan	East Asia	Asia	34.65	135.433
Otaru	JPOTR	Japan	East Asia	Asia	43.2	141.017
Sakaisenboku	JPSBK	Japan	East Asia	Asia	34.5327	135.414
Shibushi	JPSBS	Japan	East Asia	Asia	31.4667	131.1
Sendai (Honshu)	JPSDJ	Japan	East Asia	Asia	38.27	141.022
Sakata	JPSKT	Japan	East Asia	Asia	38.9348	139.818
Sakaiminato (N Coast)	JPSMN	Japan	East Asia	Asia	35.55	133.233
Shimizu	JPSMZ	Japan	East Asia	Asia	35.0167	138.483
Sendai (Kagoshima, Kyushu)	JPSTS	Japan	East Asia	Asia	31.5833	130.567
Takamatsu (Shikoku)	JPTAK	Japan	East Asia	Asia	34.3333	134.05
Tagonoura	JPTGO	Japan	East Asia	Asia	35.1333	138.7
Toyohashi	JPTHS	Japan	East Asia	Asia	34.7167	137.333
Tokushima (Shikoku)	JPTKS	Japan	East Asia	Asia	33.8719	134.653
Tokuyama	JPTKY	Japan	East Asia	Asia	34.0333	131.817
Tomakomai	JPTMK	Japan	East Asia	Asia	42.6333	141.633
Toyama (N Coast)	JPTOY	Japan	East Asia	Asia	36.7833	137.067
Tsuruga	JPTRG	Japan	East Asia	Asia	35.67	136.06
Tokyo	JPTYO	Japan	East Asia	Asia	35.6667	139.75
Kobe	JPUKB	Japan	East Asia	Asia	34.65	135.183
Yokkaichi	JPYKK	Japan	East Asia	Asia	34.9667	136.633
Yokohama	JPYOK	Japan	East Asia	Asia	35.45	139.583
Yokosuka	JPYOS	Japan	East Asia	Asia	35.2833	139.667
Mombasa	KEMBA	Kenya	East Africa	Africa	-4.0667	39.85
Sihanoukville	KHKOS	Cambodia	Southeast Asia	Asia	10.6536	103.512
Tarawa	KITRW	Kiribati	Oceania	Oceania	1.5	173
Longoni Comoros Is	KMLOG	Mayotte (France)	East Africa	Africa	-12.7194	45.165
Mutsamudu	KMMUT	Comoros	East Africa	Africa	-12.15	44.4
Moroni, Comoros Is	KMYVA	Comoros	East Africa	Africa	-11.4157	43.2651
Basseterre, St Kitts	KNBAS	St Kitts and Nevis	East Coast of Central America/Caribbean/Northeast Coast of South America	Central America & Caribbean	17.3	-62.7167
Charlestown, Nevis	KNNEV	St Kitts and Nevis	East Coast of Central America/Caribbean/Northeast Coast of South America	Central America & Caribbean	17.1333	-62.6333
Inchon	KRICH	South Korea	East Asia	Asia	37.4667	126.617
Gwangyang	KRKAN	South Korea	East Asia	Asia	34.8883	127.679
Pohang	KRKPO	South Korea	East Asia	Asia	36.05	129.383
Kunsan	KRKUV	South Korea	East Asia	Asia	35.9833	126.7
Masan	KRMAS	South Korea	East Asia	Asia	35.1833	128.567
Mokpo	KRMOK	South Korea	East Asia	Asia	34.776	126.383
Pyongtaek	KRPTK	South Korea	East Asia	Asia	36.9928	126.792
Busan	KRPUS	South Korea	East Asia	Asia	35.1	129.033
Donghae	KRTGH	South Korea	East Asia	Asia	37.4922	129.138
Seosan	KRTSN	South Korea	East Asia	Asia	37.0153	126.383
Ulsan	KRUSN	South Korea	East Asia	Asia	35.45	129.4
Kuwait	KWKWI	Kuwait	Middle East/Indian Subcontinent	Asia	29.3663	48.0017
Shuwaikh	KWSWK	Kuwait	Middle East/Indian Subcontinent	Asia	29.3525	47.9253
Georgetown	KYGEC	Cayman Islands	East Coast of Central America/Caribbean/Northeast Coast of South America	Central America & Caribbean	19.3	-81.3833
Beirut	LBBEY	Lebanon	Europe / Mediterranean	Europe / Mediterranean	33.905	35.5211
Tripoli Lebanon	LBKYE	Lebanon	Europe / Mediterranean	Europe / Mediterranean	34.4687	35.8154
Castries, St Lucia	LCSLU	St Lucia	East Coast of Central America/Caribbean/Northeast Coast of South America	Central America & Caribbean	14.0167	-61
Vieux Fort	LCVIF	St Lucia	East Coast of Central America/Caribbean/Northeast Coast of South America	Central America & Caribbean	13.7167	-60.9667
Colombo	LKCMB	Sri Lanka	Middle East/Indian Subcontinent	Asia	6.95	79.85
Monrovia	LRMLW	Liberia	West Africa	Africa	6.3167	-10.8167
Klaipeda	LTKLJ	Lithuania	Europe / Mediterranean	Europe / Mediterranean	55.7145	21.1191
Riga	LVRIX	Letonia	Europe / Mediterranean	Europe / Mediterranean	56.9594	24.0949
Khoms	LYKHM	Libya	Europe / Mediterranean	Europe / Mediterranean	32.6779	14.2527
Misurata	LYMRA	Libya	Europe / Mediterranean	Europe / Mediterranean	32.3583	15.2303
Tripoli	LYTIP	Libya	Europe / Mediterranean	Europe / Mediterranean	32.9075	13.199
Tobruk	LYTOB	Libya	Europe / Mediterranean	Europe / Mediterranean	32.0735	23.9791
Agadir	MAAGA	Morocco	Europe / Mediterranean	Europe / Mediterranean	30.4167	-9.6333
Casablanca	MACAS	Morocco	Europe / Mediterranean	Europe / Mediterranean	33.6	-7.6167
Tanger	MAPTM	Morocco	Europe / Mediterranean	Europe / Mediterranean	35.7833	-5.8167
Antsiranana/Diego Suarez	MGDIE	Madagascar	East Africa	Africa	-12.275	49.2881
Mahajanga/Majunga	MGMJN	Madagascar	East Africa	Africa	-15.7	46.3167
Tamatave/Toamasina	MGTOA	Madagascar	East Africa	Africa	-18.1667	49.4167
Kwajalein-Ebeye	MHKWA	Marshall Islands	Oceania	Oceania	8.7167	167.733
Majuro	MHMAJ	Marshall Islands	Oceania	Oceania	7.0833	171.383
Yangon	MMRGN	Myanmar	Southeast Asia	Asia	16.7658	96.17
Saipan	MPSPN	Northern Mariana Islands (U.S.)	Oceania	Oceania	15.2	145.683
Fort-de-France	MQFDF	Martinique (France)	East Coast of Central America/Caribbean/Northeast Coast of South America	Central America & Caribbean	14.5992	-61.0608
Nouadhibou	MRNDB	Mauritania	West Africa	Africa	20.9167	-17.05
Nouakchott	MRNKC	Mauritania	West Africa	Africa	18.0353	-16.0242
Plymouth	MSPLY	Montserrat	East Coast of Central America/Caribbean/Northeast Coast of South America	Central America & Caribbean	16.7	-62.2167
Malta (Marsaxlokk)	MTMAR	Malta	Europe / Mediterranean	Europe / Mediterranean	35.8261	14.5458
Port Louis	MUPLU	Mauritius	East Africa	Africa	-20.15	57.5
Male	MVMLE	Maldives	Middle East/Indian Subcontinent	Asia	4.1667	73.5
Costa Maya	MX000	Mexico	East Coast of North America	North America	18.7302	-87.6899
Acapulco	MXACA	Mexico	West Coast of North America	North America	16.85	-99.9333
Altamira	MXATM	Mexico	East Coast of North America	North America	22.4833	-97.85
Cozumel	MXCZM	Mexico	East Coast of North America	North America	20.4816	-86.9756
Ensenada	MXESE	Mexico	West Coast of North America	North America	31.8667	-116.633
Lazaro Cardenas	MXLZC	Mexico	West Coast of North America	North America	17.9333	-102.167
Mazatlan	MXMZT	Mexico	West Coast of North America	North America	23.2	-106.417
Progreso	MXPGO	Mexico	East Coast of North America	North America	21.2833	-89.6667
Puerto Chiapas	MXPMD	Mexico	West Coast of North America	North America	14.7036	-92.4056
Puerto Morelos	MXPMS	Mexico	East Coast of North America	North America	20.8347	-86.8855
Salina Cruz	MXSCX	Mexico	West Coast of North America	North America	16.1667	-95.2
Tampico	MXTAM	Mexico	East Coast of North America	North America	22.2167	-97.8667
Tuxpan	MXTUX	Mexico	East Coast of North America	North America	20.95	-97.4
Veracruz	MXVER	Mexico	East Coast of North America	North America	19.2	-96.1333
Manzanillo, MEX	MXZLO	Mexico	West Coast of North America	North America	19.05	-104.333
Kota Kinabalu, Sabah	MYBKI	Malaysia	Southeast Asia	Asia	5.9833	116.067
Bintulu, Sarawak	MYBTU	Malaysia	Southeast Asia	Asia	3.05	113.133
Kuching, Sarawak	MYKCH	Malaysia	Southeast Asia	Asia	1.5667	110.35
Kuantan	MYKUA	Malaysia	Southeast Asia	Asia	3.97306	103.423
Lahad Datu	MYLDU	Malaysia	Southeast Asia	Asia	4.99724	118.375
Miri, Sarawak	MYMYY	Malaysia	Southeast Asia	Asia	4.3833	113.967
Penang	MYPEN	Malaysia	Southeast Asia	Asia	5.38833	100.353
Pasir Gudang, Johor	MYPGU	Malaysia	Southeast Asia	Asia	1.44611	103.886
Port Klang	MYPKG	Malaysia	Southeast Asia	Asia	3	101.4
Sandakan	MYSDK	Malaysia	Southeast Asia	Asia	5.82352	118.096
Tanjung Manis	MYTMP	Malaysia	Southeast Asia	Asia	2.13333	111.35
Tanjung Pelepas	MYTPP	Malaysia	Southeast Asia	Asia	1.36194	103.543
Tawau Sabah	MYTWU	Malaysia	Southeast Asia	Asia	4.24969	117.905
Beira	MZBEW	Mozambique	East Africa	Africa	-19.8333	34.8333
Nacala	MZMNC	Mozambique	East Africa	Africa	-14.5333	40.6667
Maputo	MZMPM	Mozambique	East Africa	Africa	-25.9667	32.5833
Pemba	MZPOL	Mozambique	East Africa	Africa	-12.967	40.486
Luderitz	NALUD	Namibia	Southern Africa	Africa	-26.65	15.15
Walvis Bay	NAWVB	Namibia	Southern Africa	Africa	-22.9406	14.5008
Noumea	NCNOU	New Caledonia	Oceania	Oceania	-22.2833	166.433
Prony Bay	NCPNY	New Caledonia	Oceania	Oceania	-22.3522	166.893
Apapa	NGAPP	Nigeria	West Africa	Africa	6.44528	3.42611
Onne	NGONN	Nigeria	West Africa	Africa	4.685	7.16361
Port Harcourt	NGPHC	Nigeria	West Africa	Africa	4.7667	7
Lagos, Tin Can	NGTIN	Nigeria	West Africa	Africa	6.4	3.4
Warri	NGWAR	Nigeria	West Africa	Africa	5.5167	5.7333
Corinto	NICIO	Nicaragua	West Coast of Central America	Central America & Caribbean	12.4817	-87.1676
El Bluff	NIELB	Nicaragua	East Coast of Central America/Caribbean/Northeast Coast of South America	Central America & Caribbean	12	-83.7
Puerto Cabezas	NIPUZ	Nicaragua	East Coast of Central America/Caribbean/Northeast Coast of South America	Central America & Caribbean	14.0167	-83.3833
Rama	NIRAM	Nicaragua	East Coast of Central America/Caribbean/Northeast Coast of South America	Central America & Caribbean	12.1675	-84.2309
Corn Island	NIRNI	Nicaragua	East Coast of Central America/Caribbean/Northeast Coast of South America	Central America & Caribbean	12.1684	-83.0529
San Juan del Sur	NISJS	Nicaragua	West Coast of Central America	Central America & Caribbean	11.2511	-85.8757
Amsterdam	NLAMS	Netherlands	Europe / Mediterranean	Europe / Mediterranean	52.3667	4.9
Dordrecht	NLDOR	Netherlands	Europe / Mediterranean	Europe / Mediterranean	51.8167	4.65
Delfzijl	NLDZL	Netherlands	Europe / Mediterranean	Europe / Mediterranean	53.3333	6.9333
Eemshaven	NLEEM	Netherlands	Europe / Mediterranean	Europe / Mediterranean	53.45	6.83306
Moerdijk	NLMOE	Netherlands	Europe / Mediterranean	Europe / Mediterranean	51.6865	4.592
Rotterdam	NLRTM	Netherlands	Europe / Mediterranean	Europe / Mediterranean	51.9	4.4833
Flushing	NLVLI	Netherlands	Europe / Mediterranean	Europe / Mediterranean	51.4507	3.59864
Aalesund	NOAES	Norway	Europe / Mediterranean	Europe / Mediterranean	62.4694	6.13717
Bergen	NOBGO	Norway	Europe / Mediterranean	Europe / Mediterranean	60.3919	5.31087
Batsfjord Norway	NOBJF	Norway	Europe / Mediterranean	Europe / Mediterranean	70.6353	29.728
Brevik	NOBVK	Norway	Europe / Mediterranean	Europe / Mediterranean	59.0605	9.7
Drammen	NODRM	Norway	Europe / Mediterranean	Europe / Mediterranean	59.738	10.2345
Egersund	NOEGE	Norway	Europe / Mediterranean	Europe / Mediterranean	58.453	5.991
Fredrikstad	NOFRK	Norway	Europe / Mediterranean	Europe / Mediterranean	59.1908	10.9495
Floroe	NOFRO	Norway	Europe / Mediterranean	Europe / Mediterranean	61.5965	5.0355
Fusa	NOFUS	Norway	Europe / Mediterranean	Europe / Mediterranean	60.2031	5.59917
Gjemnes	NOGJM	Norway	Europe / Mediterranean	Europe / Mediterranean	65.8525	13.188
Halden	NOHAL	Norway	Europe / Mediterranean	Europe / Mediterranean	59.1182	11.3732
Hogset	NOHOG	Norway	Europe / Mediterranean	Europe / Mediterranean	62.9698	7.733
Husoy	NOHOY	Norway	Europe / Mediterranean	Europe / Mediterranean	69.5446	17.6598
Kirkenes	NOKKN	Norway	Europe / Mediterranean	Europe / Mediterranean	69.7271	30.0558
Kristiansand	NOKRS	Norway	Europe / Mediterranean	Europe / Mediterranean	58.1455	8.0125
Larvik	NOLAR	Norway	Europe / Mediterranean	Europe / Mediterranean	59.0425	10.0335
Maaloey	NOMAY	Norway	Europe / Mediterranean	Europe / Mediterranean	61.9386	5.11961
Moss	NOMSS	Norway	Europe / Mediterranean	Europe / Mediterranean	59.436	10.6535
Oslo	NOOSL	Norway	Europe / Mediterranean	Europe / Mediterranean	59.9167	10.75
Sortland	NOSLX	Norway	Europe / Mediterranean	Europe / Mediterranean	68.7	15.4167
Stavanger	NOSVG	Norway	Europe / Mediterranean	Europe / Mediterranean	58.9828	5.7324
Tananger	NOTAE	Norway	Europe / Mediterranean	Europe / Mediterranean	58.9256	5.59009
Tromso	NOTOS	Norway	Europe / Mediterranean	Europe / Mediterranean	69.667	19.0103
Auckland	NZAKL	New Zealand	Oceania	Oceania	-36.85	174.767
Bluff	NZBLU	New Zealand	Oceania	Oceania	-46.6	168.333
Lyttelton	NZLYT	New Zealand	Oceania	Oceania	-43.6061	172.716
Marsden Point	NZMAP	New Zealand	Oceania	Oceania	-35.8318	174.485
Napier	NZNPE	New Zealand	Oceania	Oceania	-39.4833	176.917
New Plymouth	NZNPL	New Zealand	Oceania	Oceania	-39.0572	174.04
Nelson	NZNSN	New Zealand	Oceania	Oceania	-41.2667	173.267
Port Chalmers	NZPOE	New Zealand	Oceania	Oceania	-45.8131	170.626
Timaru	NZTIU	New Zealand	Oceania	Oceania	-44.4	171.25
Tauranga	NZTRG	New Zealand	Oceania	Oceania	-37.6333	176.167
Wellington	NZWLG	New Zealand	Oceania	Oceania	-41.2833	174.783
Whangarei	NZWRE	New Zealand	Oceania	Oceania	-35.8	174.433
Muscat	OMMCT	Oman	Middle East/Indian Subcontinent	Asia	23.6067	58.4142
Mina Qaboos	OMMNQ	Oman	Middle East/Indian Subcontinent	Asia	23.6272	58.5675
Salalah	OMSLL	Oman	Middle East/Indian Subcontinent	Asia	16.9417	54.005
Sohar	OMSOH	Oman	Middle East/Indian Subcontinent	Asia	24.5167	56.6
Balboa	PABLB	Panama	West Coast of Central America	Central America & Caribbean	8.95759	-79.5655
Chiriqui Grande	PACHG	Panama	East Coast of Central America/Caribbean/Northeast Coast of South America	Central America & Caribbean	8.95	-82.1167
Cristobal	PACTB	Panama	East Coast of Central America/Caribbean/Northeast Coast of South America	Central America & Caribbean	9.35101	-79.9088
Manzanillo	PAMIT	Panama	East Coast of Central America/Caribbean/Northeast Coast of South America	Central America & Caribbean	9.36054	-79.8847
Colon	PAONX	Panama	East Coast of Central America/Caribbean/Northeast Coast of South America	Central America & Caribbean	9.37333	-79.8861
Almirante	PAPAM	Panama	East Coast of Central America/Caribbean/Northeast Coast of South America	Central America & Caribbean	9.29	-82.3878
PSA Panama	PAPSA	Panama	West Coast of Central America	Central America & Caribbean	8.95417	-79.5752
Rodman	PAROD	Panama	West Coast of Central America	Central America & Caribbean	8.95417	-79.5752
Callao	PECLL	Peru	West Coast of South America	South America	-12.05	-77.15
Ilo	PEILQ	Peru	West Coast of South America	South America	-17.6333	-71.3667
Iquitos, Amazon	PEIQT	Peru	East Coast of South America	South America	-3.75	-73.2333
Matarani	PEMRI	Peru	West Coast of South America	South America	-17	-72.1167
Paita	PEPAI	Peru	West Coast of South America	South America	-5.0833	-81.1167
Pisco	PEPIO	Peru	West Coast of South America	South America	-13.7167	-76.25
Salaverry	PESVY	Peru	West Coast of South America	South America	-8.2333	-78.9833
Papeete, Tahiti	PFPPT	French Polynesia	Oceania	Oceania	-17.5333	-149.583
Bialla, New Britain	PGBAA	Papua New Guinea	Oceania	Oceania	-5.30694	151.007
Alotau	PGGUR	Papua New Guinea	Oceania	Oceania	-10.3167	150.45
Kimbe	PGKIM	Papua New Guinea	Oceania	Oceania	-5.55	150.15
Kavieng	PGKVG	Papua New Guinea	Oceania	Oceania	-2.5833	150.8
Lae	PGLAE	Papua New Guinea	Oceania	Oceania	-6.7333	147
Lihir Island	PGLNV	Papua New Guinea	Oceania	Oceania	-3.04	152.629
Madang	PGMAG	Papua New Guinea	Oceania	Oceania	-5.2167	145.817
Port Moresby	PGPOM	Papua New Guinea	Oceania	Oceania	-9.4667	147.133
Rabaul	PGRAB	Papua New Guinea	Oceania	Oceania	-4.2	152.183
Oro Bay	PGROR	Papua New Guinea	Oceania	Oceania	-8.8833	148.483
Wewak	PGWWK	Papua New Guinea	Oceania	Oceania	-3.5667	143.633
Batangas	PHBTG	Philippines	Southeast Asia	Asia	13.7475	121.012
Cebu	PHCEB	Philippines	Southeast Asia	Asia	10.3	123.9
Cagayan de Oro	PHCGY	Philippines	Southeast Asia	Asia	8.50639	124.658
Davao	PHDVO	Philippines	Southeast Asia	Asia	7.0667	125.617
General Santos	PHGES	Philippines	Southeast Asia	Asia	6.1167	125.183
Manila	PHMNL	Philippines	Southeast Asia	Asia	14.5833	120.967
Manila North Harbor	PHMNN	Philippines	Southeast Asia	Asia	22.4662	113.898
Manila South Harbor	PHMNS	Philippines	Southeast Asia	Asia	14.577	120.962
Subic Bay	PHSFS	Philippines	Southeast Asia	Asia	14.8	120.267
Gwadar	PKGWD	Pakistan	Middle East/Indian Subcontinent	Asia	25.1114	62.343
Karachi	PKKHI	Pakistan	Middle East/Indian Subcontinent	Asia	24.835	66.9778
Gdansk	PLGDN	Poland	Europe / Mediterranean	Europe / Mediterranean	54.35	18.6667
Gdynia Poland	PLGDY	Poland	Europe / Mediterranean	Europe / Mediterranean	54.5333	18.55
Szczecin	PLSZZ	Poland	Europe / Mediterranean	Europe / Mediterranean	53.441	14.595
Ponce PR	PRPSE	Puerto Rico (U.S.)	East Coast of Central America/Caribbean/Northeast Coast of South America	Central America & Caribbean	17.9833	-66.6167
San Juan PR	PRSJU	Puerto Rico (U.S.)	East Coast of Central America/Caribbean/Northeast Coast of South America	Central America & Caribbean	18.4667	-66.1167
Canical Madeira	PTCNL	Portugal	Europe / Mediterranean	Europe / Mediterranean	32.6431	-16.9125
Figueira da Foz	PTFDF	Portugal	Europe / Mediterranean	Europe / Mediterranean	40.15	-8.85
Leixoes	PTLEI	Portugal	Europe / Mediterranean	Europe / Mediterranean	41.1833	-8.7
Lisbon	PTLIS	Portugal	Europe / Mediterranean	Europe / Mediterranean	38.6992	-9.15889
Ponta Delgada	PTPDL	Portugal	Europe / Mediterranean	Europe / Mediterranean	37.7333	-25.6667
Praia da Vitoria	PTPRV	Portugal	Europe / Mediterranean	Europe / Mediterranean	38.7236	-27.0544
Setubal	PTSET	Portugal	Europe / Mediterranean	Europe / Mediterranean	38.5167	-8.9
Sines	PTSIE	Portugal	Europe / Mediterranean	Europe / Mediterranean	37.95	-8.8667
Viana do Castelo	PTVDC	Portugal	Europe / Mediterranean	Europe / Mediterranean	41.6833	-8.8333
Koror	PWROR	Palau	Oceania	Oceania	7.34885	134.481
Doha	QADOH	Qatar	Middle East/Indian Subcontinent	Asia	25.2981	51.5589
Hamad	QAHMD	Qatar	Middle East/Indian Subcontinent	Asia	25.0295	51.6245
Ras Laffan	QARLF	Qatar	Middle East/Indian Subcontinent	Asia	25.9333	51.6
Reunion Island	REPDG	Reunion	East Africa	Africa	-20.9306	55.3197
Reunion	REREU	Reunion	East Africa	Africa	-20.936	55.303
St Denis de la Reunion	RERUN	Reunion	East Africa	Africa	-20.8667	55.4667
Constanta	ROCND	Romania	Europe / Mediterranean	Europe / Mediterranean	44.1667	28.65
Kronshtadt	RUKDT	Russia	Europe / Mediterranean	Europe / Mediterranean	59.988	29.7595
Kaliningrad	RUKGD	Russia	Europe / Mediterranean	Europe / Mediterranean	54.6983	20.472
Korsakov	RUKOR	Russia	East Asia	Asia	46.6167	142.767
St Petersburg	RULED	Russia	Europe / Mediterranean	Europe / Mediterranean	59.8857	30.1814
Magadan	RUMAG	Russia	East Asia	Asia	59.54	150.77
Murmansk	RUMMK	Russia	Europe / Mediterranean	Europe / Mediterranean	68.9841	33.061
Nakhodka	RUNJK	Russia	Europe / Mediterranean	Europe / Mediterranean	42.8066	132.882
Novorossiysk	RUNVS	Russia	Europe / Mediterranean	Europe / Mediterranean	44.7167	37.7833
Petropavlosk	RUPKC	Russia	East Asia	Asia	52.9911	158.638
Slavyanka	RUSKA	Russia	Europe / Mediterranean	Europe / Mediterranean	42.8679	131.389
Ust Luga	RUULU	Russia	Europe / Mediterranean	Europe / Mediterranean	59.6539	28.2631
Vladivostok	RUVVO	Russia	East Asia	Asia	43.1167	131.9
Vostochniy	RUVYP	Russia	East Asia	Asia	48.2667	142.633
Dammam	SADMM	Saudi Arabia	Middle East/Indian Subcontinent	Asia	26.5	50.2
Gizan	SAGIZ	Saudi Arabia	Middle East/Indian Subcontinent	Asia	16.8917	42.5367
Jeddah	SAJED	Saudi Arabia	Middle East/Indian Subcontinent	Asia	21.4586	39.1642
Jubail	SAJUB	Saudi Arabia	Middle East/Indian Subcontinent	Asia	27.0167	49.7
King Abdullah City	SAKAC	Saudi Arabia	Middle East/Indian Subcontinent	Asia	22.5226	39.0875
Yanbu	SAYNB	Saudi Arabia	Middle East/Indian Subcontinent	Asia	24.0833	38.05
Honiara	SBHIR	Solomon Islands	Oceania	Oceania	-9.4167	159.95
Noro	SBNOR	Solomon Islands	Oceania	Oceania	-8.2167	157.183
Seychelles Is., Port Victoria	SCPOV	Seychelles	East Africa	Africa	-4.6167	55.45
Port Sudan	SDPZU	Sudan	East Africa	Africa	19.6158	37.2244
Ahus	SEAHU	Sweden	Europe / Mediterranean	Europe / Mediterranean	55.9298	14.3227
Gothenburg	SEGOT	Sweden	Europe / Mediterranean	Europe / Mediterranean	57.6892	11.8719
Gavle	SEGVX	Sweden	Europe / Mediterranean	Europe / Mediterranean	60.6865	17.2
Halmstad	SEHAD	Sweden	Europe / Mediterranean	Europe / Mediterranean	56.655	12.858
Helsingborg	SEHEL	Sweden	Europe / Mediterranean	Europe / Mediterranean	56.0333	12.69
Harnosand	SEHND	Sweden	Europe / Mediterranean	Europe / Mediterranean	62.6366	17.9424
Iggesund	SEIGG	Sweden	Europe / Mediterranean	Europe / Mediterranean	61.6285	17.109
Karlshamn	SEKAN	Sweden	Europe / Mediterranean	Europe / Mediterranean	56.1667	14.8667
Malmo	SEMMA	Sweden	Europe / Mediterranean	Europe / Mediterranean	55.624	13.014
NorrkÃ¶ping	SENRK	Sweden	Europe / Mediterranean	Europe / Mediterranean	58.5833	16.2
Oskarshamn	SEOSK	Sweden	Europe / Mediterranean	Europe / Mediterranean	57.2667	16.45
Oxelosund	SEOXE	Sweden	Europe / Mediterranean	Europe / Mediterranean	58.67	17.1218
Pitea	SEPIT	Sweden	Europe / Mediterranean	Europe / Mediterranean	65.318	21.4971
Sundsvall	SESDL	Sweden	Europe / Mediterranean	Europe / Mediterranean	62.4008	17.3575
Sodertalje	SESOE	Sweden	Europe / Mediterranean	Europe / Mediterranean	59.18	17.647
Stockholm	SESTO	Sweden	Europe / Mediterranean	Europe / Mediterranean	59.327	18.1061
Uddevalla	SEUDD	Sweden	Europe / Mediterranean	Europe / Mediterranean	58.35	11.9167
Umea	SEUME	Sweden	Europe / Mediterranean	Europe / Mediterranean	63.8245	20.2596
Varberg	SEVAG	Sweden	Europe / Mediterranean	Europe / Mediterranean	57.1165	12.2375
Wallhamn	SEWAL	Sweden	Europe / Mediterranean	Europe / Mediterranean	58.0075	11.6935
Singapore	SGSIN	Singapore	Southeast Asia	Asia	1.2833	103.85
Koper	SIKOP	Slovenia	Europe / Mediterranean	Europe / Mediterranean	45.55	13.7333
Freetown	SLFNA	Sierra Leone	West Africa	Africa	8.5	-13.2333
Dakar	SNDKR	Senegal	West Africa	Africa	14.6833	-17.4333
Berbera	SOBBO	Somalia	East Africa	Africa	10.4386	44.9983
Kismayu	SOKMU	Somalia	East Africa	Africa	-0.387338	42.5456
Mogadishu	SOMGQ	Somalia	East Africa	Africa	2.03374	45.3519
Nickerie	SRICK	Suriname	East Coast of Central America/Caribbean/Northeast Coast of South America	Central America & Caribbean	5.95	-57
Paramaribo	SRPBM	Suriname	East Coast of Central America/Caribbean/Northeast Coast of South America	Central America & Caribbean	5.8167	-55.15
Sao Tome	STTMS	Sao Tome and Principe	West Africa	Africa	0.35	8.8167
Acajutla	SVAQJ	El Salvador	West Coast of Central America	Central America & Caribbean	13.5764	-89.84
La Union	SVLUN	El Salvador	West Coast of Central America	Central America & Caribbean	13.3333	-87.8333
Gallis Bay	SXGES	St Maarten (Netherlands)	East Coast of Central America/Caribbean/Northeast Coast of South America	Central America & Caribbean	18.0347	-63.0681
St Maarten	SXSXM	St Maarten (Netherlands)	East Coast of Central America/Caribbean/Northeast Coast of South America	Central America & Caribbean	18.0144	-63.0497
Lattakia	SYLTK	Syria	Europe / Mediterranean	Europe / Mediterranean	35.519	35.764
Grand Turk	TCGDT	Turks and Caicos Islands	East Coast of Central America/Caribbean/Northeast Coast of South America	Central America & Caribbean	21.4833	-71.1167
Providenciales	TCPLS	Turks and Caicos Islands	East Coast of Central America/Caribbean/Northeast Coast of South America	Central America & Caribbean	21.7372	-72.2769
South Caicos, Cockburn Harbour	TCXSC	Turks and Caicos Islands	East Coast of Central America/Caribbean/Northeast Coast of South America	Central America & Caribbean	21.4939	-71.5361
Lome	TGLFW	Togo	West Africa	Africa	6.1333	1.2833
Bangkok (Old Port)	THBKK	Thailand	Southeast Asia	Asia	13.75	100.5
Phuket	THHKT	Thailand	Southeast Asia	Asia	7.8189	98.4047
Koh Sichang	THKSI	Thailand	Southeast Asia	Asia	13.1411	100.818
Laem Chabang	THLCH	Thailand	Southeast Asia	Asia	13.061	100.883
Map Ta Phut	THMAT	Thailand	Southeast Asia	Asia	12.6592	101.148
Songkhla	THSGZ	Thailand	Southeast Asia	Asia	7.21898	100.574
Sriracha	THSRI	Thailand	Southeast Asia	Asia	13.1714	100.92
Dili, East Timor	TLDIL	Indonesia	Southeast Asia	Asia	-8.5333	125.583
Tunis	TNTUN	Tunisia	Europe / Mediterranean	Europe / Mediterranean	36.8	10.2
Nuku'alofa	TOTBU	Tonga	Oceania	Oceania	-21.1333	-175.2
Aliaga	TRALI	Turkey	Europe / Mediterranean	Europe / Mediterranean	38.8175	26.9492
Istanbul (Ambarli)	TRAMB	Turkey	Europe / Mediterranean	Europe / Mediterranean	41.0167	28.9667
Diliskelesi	TRDIL	Turkey	Europe / Mediterranean	Europe / Mediterranean	40.7666	29.5338
Derince	TRDRC	Turkey	Europe / Mediterranean	Europe / Mediterranean	40.75	29.8167
Istanbul (Gebze)	TRGEB	Turkey	Europe / Mediterranean	Europe / Mediterranean	41.013	28.999
Istanbul (Gemlik)	TRGEM	Turkey	Europe / Mediterranean	Europe / Mediterranean	41.0167	28.9667
Iskenderun	TRISK	Turkey	Europe / Mediterranean	Europe / Mediterranean	36.5989	36.1806
Izmir	TRIZM	Turkey	Europe / Mediterranean	Europe / Mediterranean	38.4333	27.1333
Izmit	TRIZT	Turkey	Europe / Mediterranean	Europe / Mediterranean	40.7667	29.9167
Mersin	TRMER	Turkey	Europe / Mediterranean	Europe / Mediterranean	36.8	34.6333
Samsun	TRSZF	Turkey	Europe / Mediterranean	Europe / Mediterranean	41.3013	36.3495
Tekirdag	TRTEK	Turkey	Europe / Mediterranean	Europe / Mediterranean	40.9661	27.5165
Port of Spain	TTPOS	Trinidad and Tobago	East Coast of Central America/Caribbean/Northeast Coast of South America	Central America & Caribbean	10.5218	-61.5143
Point Lisas	TTPTS	Trinidad and Tobago	East Coast of Central America/Caribbean/Northeast Coast of South America	Central America & Caribbean	10.3833	-61.4833
Scarborough	TTSCA	Trinidad and Tobago	East Coast of Central America/Caribbean/Northeast Coast of South America	Central America & Caribbean	11.1812	-60.7361
Hualien	TWHUN	Taiwan	East Asia	Asia	23.9872	121.634
Keelung	TWKEL	Taiwan	East Asia	Asia	25.1483	121.756
Kaohsiung	TWKHH	Taiwan	East Asia	Asia	22.5653	120.311
Mai-Liao	TWMLI	Taiwan	East Asia	Asia	23.7886	120.192
Taipei	TWTPE	Taiwan	East Asia	Asia	25.1519	121.379
Taichung	TWTXG	Taiwan	East Asia	Asia	24.2583	120.506
Dar es Salaam	TZDAR	Tanzania	East Africa	Africa	-6.83444	39.2992
Mtwara	TZMYW	Tanzania	East Africa	Africa	-10.2678	40.1978
Tanga	TZTGT	Tanzania	East Africa	Africa	-5.0833	39.1167
Zanzibar	TZZNZ	Tanzania	East Africa	Africa	-6.1667	39.1833
Chornomorsk	UAILK	Ukraine	Europe / Mediterranean	Europe / Mediterranean	46.3331	30.6497
Odessa	UAODS	Ukraine	Europe / Mediterranean	Europe / Mediterranean	46.5011	30.7392
Anchorage AK	USANC	United States	West Coast of North America	North America	61.2167	-149.9
Atlanta GA	USATL	United States	East Coast of North America	North America	33.7537	-84.3863
Baltimore MD	USBAL	United States	East Coast of North America	North America	39.2667	-76.5833
Bridgeport CT	USBDR	United States	East Coast of North America	North America	41.1667	-73.1833
Burns Harbor IN	USBNB	United States	East Coast of North America	North America	41.6389	-87.1547
Benicia CA	USBNC	United States	West Coast of North America	North America	38.0449	-122.157
Boston MA	USBOS	United States	East Coast of North America	North America	42.35	-71.05
Beaumont TX	USBPT	United States	East Coast of North America	North America	30.0833	-94.0833
Brownsville TX	USBRO	United States	East Coast of North America	North America	25.95	-97.4
Camden NJ	USCAT	United States	East Coast of North America	North America	39.95	-75.1333
Chicago IL	USCHI	United States	East Coast of North America	North America	41.8833	-87.6
Charleston SC	USCHS	United States	East Coast of North America	North America	32.7833	-79.9167
Chester PA	USCHT	United States	East Coast of North America	North America	39.85	-75.35
Cleveland OH	USCLE	United States	East Coast of North America	North America	41.5	-81.7167
Columbus OH	USCMH	United States	East Coast of North America	North America	39.9833	-82.9833
Coos Bay OR	USCOB	United States	West Coast of North America	North America	43.3667	-124.217
Port Canaveral, FL	USCPV	United States	East Coast of North America	North America	28.7	-80.6167
Corpus Christi TX	USCRP	United States	East Coast of North America	North America	27.8167	-97.4
Cincinnati OH	USCVG	United States	East Coast of North America	North America	39.0947	-84.5247
Port Laudania	USDAD	United States	East Coast of North America	North America	26.0605	-80.1299
Denver CO	USDEN	United States	East Coast of North America	North America	39.7392	-104.985
Detroit MI	USDET	United States	East Coast of North America	North America	42.3333	-83.0333
Dallas TX	USDFW	United States	East Coast of North America	North America	32.8975	-97.0404
Dutch Harbor AK	USDUT	United States	West Coast of North America	North America	53.9	-166.533
Davisville RI	USDVV	United States	East Coast of North America	North America	41.6132	-7140961
Eureka CA	USEKA	United States	West Coast of North America	North America	40.8	-124.183
Eastport ME	USEPI	United States	East Coast of North America	North America	44.9	-66.9833
NYC Ro/Ro (FAPS)	USEWR	United States	East Coast of North America	North America	40.7306	-73.9352
Key West	USEYW	United States	East Coast of North America	North America	24.5627	-81.7996
Fernandina Beach FL	USFEB	United States	East Coast of North America	North America	30.6833	-81.4667
Freeport TX	USFPO	United States	East Coast of North America	North America	28.95	-95.3333
Georgetown SC	USGGE	United States	East Coast of North America	North America	33.3667	-79.2833
Grays Harbor WA	USGHC	United States	West Coast of North America	North America	46.9233	-123.849
Gloucester City NJ	USGLC	United States	East Coast of North America	North America	39.9	-75.1333
Galveston TX	USGLS	United States	East Coast of North America	North America	29.3167	-94.7833
Gulfport MS	USGPT	United States	East Coast of North America	North America	30.35	-89.0833
Honolulu HI	USHNL	Hawaii (U.S.)	West Coast of North America	North America	21.3	-157.867
Houston TX	USHOU	United States	East Coast of North America	North America	29.75	-95.2833
Wilmington DE	USILG	United States	East Coast of North America	North America	39.7333	-75.55
Wilmington NC	USILM	United States	East Coast of North America	North America	34.2333	-77.95
Hilo HI	USITO	Hawaii (U.S.)	West Coast of North America	North America	19.7333	-155.067
Jacksonville FL	USJAX	United States	East Coast of North America	North America	30.3167	-81.65
Kalama WA	USKAL	United States	West Coast of North America	North America	46.0167	-122.85
Los Angeles CA	USLAX	United States	West Coast of North America	North America	33.75	-118.25
Lake Charles LA	USLCH	United States	East Coast of North America	North America	30.2167	-93.25
Long Beach CA	USLGB	United States	West Coast of North America	North America	33.7667	-118.183
Longview WA	USLOG	United States	West Coast of North America	North America	46.1333	-122.933
Memphis TN	USMEM	United States	East Coast of North America	North America	35.0883	-90.1131
Miami FL	USMIA	United States	East Coast of North America	North America	25.7833	-80.1833
Kansas City MO	USMKC	United States	East Coast of North America	North America	39.1192	-94.5724
Milwaukee WI	USMKE	United States	East Coast of North America	North America	43.0333	-87.8833
Mobile AL	USMOB	United States	East Coast of North America	North America	30.6833	-88.1167
Monroe MI	USMOI	United States	East Coast of North America	North America	41.8905	-83.383
Morehead City NC	USMRH	United States	East Coast of North America	North America	34.7167	-76.7
New Orleans LA	USMSY	United States	East Coast of North America	North America	29.95	-90.05
Port Hueneme CA	USNTD	United States	West Coast of North America	North America	34.15	-119.2
New York NY/NJ	USNYC	United States	East Coast of North America	North America	40.6942	-74.084
Oakland CA	USOAK	United States	West Coast of North America	North America	37.8167	-122.333
Kahului HI	USOGG	Hawaii (U.S.)	West Coast of North America	North America	20.9	-156.467
Norfolk VA	USORF	United States	East Coast of North America	North America	36.85	-76.3
Palm Beach FL	USPAB	United States	East Coast of North America	North America	26.7667	-80.05
Everett WA	USPAE	United States	West Coast of North America	North America	48	-122.217
Portland OR	USPDX	United States	West Coast of North America	North America	45.5167	-122.667
Port Everglades FL	USPEF	United States	East Coast of North America	North America	26.1	-80.1167
Panama City FL	USPFN	United States	East Coast of North America	North America	30.1333	-85.65
Pascagoula MS	USPGL	United States	East Coast of North America	North America	30.35	-88.5667
Philadelphia PA	USPHL	United States	East Coast of North America	North America	39.95	-75.1333
Port Manatee FL	USPME	United States	East Coast of North America	North America	27.6333	-82.5667
Pensacola FL	USPNS	United States	East Coast of North America	North America	30.4051	-87.2173
Port Arthur TX	USPOA	United States	East Coast of North America	North America	29.8333	-93.9667
Pennsauken NJ	USPPS	United States	East Coast of North America	North America	39.9666	-75.05
Providence, RI	USPVD	United States	East Coast of North America	North America	41.8	-71.4
Portland, ME	USPWM	United States	East Coast of North America	North America	43.6515	-70.254
Richmond CA	USRCH	United States	West Coast of North America	North America	37.5333	-77.4167
Richmond VA	USRIC	United States	East Coast of North America	North America	37.5333	-77.4167
San Diego CA	USSAN	United States	West Coast of North America	North America	32.7167	-117.183
Savannah GA	USSAV	United States	East Coast of North America	North America	32.0833	-81.0833
Stockton CA	USSCK	United States	West Coast of North America	North America	37.95	-121.3
Seattle WA	USSEA	United States	West Coast of North America	North America	47.6	-122.333
San Francisco CA	USSFO	United States	West Coast of North America	North America	37.8167	-122.417
Brunswick GA	USSSI	United States	East Coast of North America	North America	31.15	-81.5
St Louis MO	USSTL	United States	East Coast of North America	North America	38.63	-90.1792
Tacoma WA	USTIW	United States	West Coast of North America	North America	47.2833	-122.417
Tampa FL	USTPA	United States	East Coast of North America	North America	27.9167	-82.45
Vancouver WA	USVAN	United States	West Coast of North America	North America	45.6333	-122.683
Montevideo	UYMVD	Uruguay	East Coast of South America	South America	-34.9	-56.2167
Kingstown, St Vincent	VCKTN	St Vincent and the Grenadines	East Coast of Central America/Caribbean/Northeast Coast of South America	Central America & Caribbean	13.15	-61.2333
El Guamache	VEEGU	Venezuela	East Coast of Central America/Caribbean/Northeast Coast of South America	Central America & Caribbean	10.8653	-64.0619
Guaranao	VEGUA	Venezuela	East Coast of Central America/Caribbean/Northeast Coast of South America	Central America & Caribbean	11.667	-70.216
Guiria	VEGUI	Venezuela	East Coast of Central America/Caribbean/Northeast Coast of South America	Central America & Caribbean	10.5667	-62.3
Guanta	VEGUT	Venezuela	East Coast of Central America/Caribbean/Northeast Coast of South America	Central America & Caribbean	10.2492	-64.5944
Jose	VEJMV	Venezuela	East Coast of Central America/Caribbean/Northeast Coast of South America	Central America & Caribbean	10.1003	-64.872
La Guaira	VELAG	Venezuela	East Coast of Central America/Caribbean/Northeast Coast of South America	Central America & Caribbean	10.6028	-66.9442
Maracaibo	VEMAR	Venezuela	East Coast of Central America/Caribbean/Northeast Coast of South America	Central America & Caribbean	10.6333	-71.6
Isla Margarita	VEMGT	Venezuela	East Coast of Central America/Caribbean/Northeast Coast of South America	Central America & Caribbean	10.91	-63.983
Matanzas	VEMTV	Venezuela	East Coast of Central America/Caribbean/Northeast Coast of South America	Central America & Caribbean	8.31889	-62.8111
Puerto Cabello	VEPBL	Venezuela	East Coast of Central America/Caribbean/Northeast Coast of South America	Central America & Caribbean	10.4833	-68
Palua	VEPLA	Venezuela	East Coast of Central America/Caribbean/Northeast Coast of South America	Central America & Caribbean	8.35376	-62.6993
Puerto Sucre	VEPSU	Venezuela	East Coast of Central America/Caribbean/Northeast Coast of South America	Central America & Caribbean	10.4667	-64.1833
San Felix	VESFX	Venezuela	East Coast of Central America/Caribbean/Northeast Coast of South America	Central America & Caribbean	8.37278	-62.6555
Tortola	VGRAD	British Virgin Islands	East Coast of Central America/Caribbean/Northeast Coast of South America	Central America & Caribbean	18.4253	-64.6165
Virgin Gorda	VGVIJ	British Virgin Islands	East Coast of Central America/Caribbean/Northeast Coast of South America	Central America & Caribbean	18.4499	-64.4367
St John VI	VISJN	U.S. Virgin Islands	East Coast of Central America/Caribbean/Northeast Coast of South America	Central America & Caribbean	18.3275	-64.7945
St Thomas VI	VISTT	U.S. Virgin Islands	East Coast of Central America/Caribbean/Northeast Coast of South America	Central America & Caribbean	18.35	-64.9333
St Croix VI	VISTX	U.S. Virgin Islands	East Coast of Central America/Caribbean/Northeast Coast of South America	Central America & Caribbean	17.6951	-64.755
Chu Lai	VNC8Q	Vietnam	Southeast Asia	Asia	15.4785	108.629
Cai Lan	VNCLN	Vietnam	Southeast Asia	Asia	20.71	107.18
Da Nang	VNDAD	Vietnam	Southeast Asia	Asia	16.15	108.2
Haiphong	VNHPH	Vietnam	Southeast Asia	Asia	20.8672	106.68
Tan cang Hiep Phuoc	VNHPP	Vietnam	Southeast Asia	Asia	10.6477	106.745
Ho Chi Minh (Phu My)	VNPHU	Vietnam	Southeast Asia	Asia	10.7652	106.717
Ho Chi Minh (VICT/Cat Lai)	VNSGN	Vietnam	Southeast Asia	Asia	10.7583	106.792
Cai Mep	VNTCT	Vietnam	Southeast Asia	Asia	10.7939	106.725
Qui Nhon	VNUIH	Vietnam	Southeast Asia	Asia	13.7667	109.233
Santo	VUSAN	Vanuatu	Oceania	Oceania	-15.506	167.18
Port Vila	VUVLI	Vanuatu	Oceania	Oceania	-17.7333	168.317
Apia, W. Samoa	WSAPW	Samoa	Oceania	Oceania	-13.65	-171.767
Aden	YEADE	Yemen	Middle East/Indian Subcontinent	Asia	12.7833	44.95
Hodeidah	YEHOD	Yemen	Middle East/Indian Subcontinent	Asia	14.8336	42.9364
Mukalla	YEMKX	Yemen	Middle East/Indian Subcontinent	Asia	14.5166	49.15
Mayotte Island	YTDZA	Mayotte (France)	East Africa	Africa	-12.7831	45.2571
Cape Town	ZACPT	South Africa	Southern Africa	Africa	-33.9	18.4333
Durban	ZADUR	South Africa	Southern Africa	Africa	-29.8667	31.0667
East London	ZAELS	South Africa	Southern Africa	Africa	-33.0333	27.9167
Port Elizabeth	ZAPLZ	South Africa	Southern Africa	Africa	-33.9667	25.6167
Richards Bay	ZARCB	South Africa	Southern Africa	Africa	-28.8167	32.0833
Saldanha Bay	ZASDB	South Africa	Southern Africa	Africa	-33.0333	17.9667
Ngqura (Coega)	ZAZBA	South Africa	Southern Africa	Africa	-33.8047	25.6894
